# Supplementary material for: Ecogenomics of the SAR11 clade
Source: Environ Microbiol. 2019 Dec 25;22(5):1748–63. doi: 10.1111/1462-2920.14896 (PMC7318151; doi:10.1111/1462-2920.14896)
Supplement: Supplementary file 2 — Table S1 List of SAR11 single‐amplified genomes (SAGs) collected in this study, together with some genomic properties. [file EMI-22-1748-s002.xlsx]

## Sheet: Table_S1
Supplementary Table 1: List of SAR11 single-amplified genomes (SAGs) collected in this study, together with some genomic properties.
Genome	#Contigs	Genome length (bp)	GC content (%)	# of protein coding genes	Completeness (%)	Contamination (%)	Old Clade	Subclade	Genomospecies
SAG-MED01	19	1167589	28.425	1276	93.05	0	Ia	Ia.4	--
SAG-MED02	60	950594	29.609	1070	73.58	0	Ia	Ia.3	VII (gMED)
SAG-MED03	110	724404	29.497	882	44.68	0	Ia	Ia.3	VIII
SAG-MED04	68	791325	29.882	912	47.04	0	Ia	Ia.3	VII (gMED)
SAG-MED05	36	970785	29.184	1068	88.07	0.11	II	IIa.B	--
SAG-MED06	41	1218144	29.176	1339	83.84	0	Ia	Ia.3	VIII
SAG-MED07	97	601880	29.231	722	50	0	Ia	Ia.4	--
SAG-MED08	39	1102959	29.69	1223	89.02	0	Ia	Ia.3	VII (gMED)
SAG-MED09	53	689601	28.948	737	50.76	0	Ia	Ia.4	--
SAG-MED10	89	822734	29.524	971	61.47	0.47	Ia	Ia.3	VII (gMED)
SAG-MED11	27	1103870	28.647	1222	93.52	0.47	Ia	Ia.4	I
SAG-MED12	53	953901	28.885	1086	81.28	0	Ia	Ia.4	I
SAG-MED13	49	1014964	28.903	1149	89.95	0.28	Ia	Ia.4	--
SAG-MED14	97	913709	29.686	1049	72.43	0.47	Ia	Ia.3	VII (gMED)
SAG-MED15	33	1210916	28.876	1304	91.57	0	Ib	Ib.5	--
SAG-MED16	68	902851	29.364	1004	68.02	0.6	Ib	Ib.2	I
SAG-MED17	72	905425	29.554	1019	67.03	0.11	Ib	Ib.2	II
SAG-MED18	82	612170	29.537	748	48.91	0.52	Ia	Ia.3	VII (gMED)
SAG-MED19	50	1012823	28.344	1134	83.65	0.52	Ia	Ia.4	--
SAG-MED20	66	977285	28.865	1105	67.36	0	Ia	Ia.1	--
SAG-MED21	63	584254	28.614	689	48.75	0	Ia	Ia.3	IV
SAG-MED22	26	1191160	29.447	1284	98.56	0.52	Ia	Ia.3	VII (gMED)
SAG-MED23	71	585571	29.126	693	53.24	0	Ib	Ib.2	II
SAG-MED24	43	517124	28.553	592	35.85	0	Ia	Ia.4	--
SAG-MED25	62	903312	28.945	1021	67.85	0.63	Ia	Ia.3	IV
SAG-MED27	100	633013	29.313	749	57.46	0	Ia	Ia.3	VIII
SAG-MED28	42	994863	29.584	1109	86.75	0	II	IIa.B	I
SAG-MED29	46	951358	29.121	1039	81.93	1.2	II	IIa.B	--
SAG-MED30	69	814902	27.796	946	58.49	0	Ia	Ia.4	--
SAG-MED31	61	940639	29.682	1021	65.22	1.35	V	V	--
SAG-MED32	71	760207	32.965	852	71.01	0.07	V	IV	--
SAG-MED33	34	1087133	29.693	1188	88.86	0.95	Ia	Ia.3	VII (gMED)
SAG-MED34	85	796940	29.57	903	62.7	0	Ib	Ib2	I
SAG-MED35	54	659067	29.17	747	48.56	0.95	Ia	Ia.3	VII (gMED)
SAG-MED37	56	977632	28.814	1105	81.39	0.28	Ia	Ia.4	I
SAG-MED38	47	837248	29.394	943	65.56	0.95	Ia	Ia.4	--
SAG-MED39	63	926793	28.449	1011	78.75	0.95	Ia	Ia.4	--
SAG-MED40	72	333191	30.99	438	33.63	0	Ia	Ia.3	VII (gMED)
SAG-MED41	28	680764	29.556	740	57.23	0	II	IIa.B	I
SAG-MED43	54	721839	28.902	823	64.04	0.16	Ia	Ia.4	--
SAG-MED44	75	600290	29.607	694	53.34	0	Ia	Ia.3	VII (gMED)
SAG-MED45	52	456714	29.312	547	34.99	0.24	Ia	Ia.3	VII (gMED)
SAG-MED46	80	868266	28.862	1002	58.53	0.52	Ia	Ia.3	--
SAG-MED47	44	1132651	28.558	1238	87.36	0.16	Ia	Ia.4	--
SAG-MED48	67	1073538	29.239	1156	84.07	0	Ia	Ia.3	IV
SAG-MED49	38	1167552	29.06	1273	85.47	0.95	Ia	Ia.3	IV
SAG-MED50	54	1257069	29.211	1375	89.65	0.24	Ia	Ia.3	VIII
