# Supplementary material for: Ecogenomics of the SAR11 clade
Source: Environ Microbiol. 2019 Dec 25;22(5):1748–63. doi: 10.1111/1462-2920.14896 (PMC7318151; doi:10.1111/1462-2920.14896)
Supplement: Supplementary file 3 — Table S2 List of all SAR11 sequences used in this work. The table shows the genome completeness (%), degree of contamination (%) and strain heterogeneity (%), computed using CheckM. Highlighted in grey are those genomes excluded for further analyses [file EMI-22-1748-s003.xlsx]

## Sheet: Table_S2
Supplementary Table S2: List of all SAR11 sequences used in this work. The table shows the genome completeness (%), degree of contamination (%) and strain heterogeneity (%), computed using CheckM. Highlighted in grey are those genomes excluded for further analyses
Genome	Completeness	Contamination	Strain heterogeneity
AAA795-A08	37.74	0	0
AAA795-B16	46.28	0	0
AAA795-C10	30.19	0	0
AAA795-G15	20.75	0	0
AAA795-K18	32.08	0	0
AAA795-N08	28.13	0	0
AG-339-L04	32.76	0	0
AG-345-F03	36.14	0	0
AG-345-L07	42.02	0	0
AG-349-C15	37.65	0	0
AG-365-P18	43.4	0	0
AG-410-J13	18.87	0	0
AG-414-J22	26.42	0	0
AG-422-M16	42.37	0	0
AG-435-N18	46.06	0	0
AG-470-G06	20.54	0	0
ARS1	97.19	9.64	70
BACL20-MAG-120920-bin64	77.17	10	62.07
BACL5-MAG-121015-bin10	91.12	5.23	58.82
CPC289	90.06	5.95	0
CPC305	82.11	5.39	9.09
ETNP-OMZ-SAG-A10	38.75	1.2	100
ETNP-OMZ-SAG-A6	43.7	0	0
ETNP-OMZ-SAG-A7	4.89	0	0
ETNP-OMZ-SAG-A8	5.66	0	0
ETNP-OMZ-SAG-B1	16.04	0	0
ETNP-OMZ-SAG-B2	25.78	7.55	85.71
ETNP-OMZ-SAG-B3	23.49	2.41	50
ETNP-OMZ-SAG-B4	5.66	0	0
ETNP-OMZ-SAG-D10	11.38	0.11	0
ETNP-OMZ-SAG-D3	5.66	0	0
ETNP-OMZ-SAG-D9	45.56	0	0
ETNP-OMZ-SAG-E2	33.1	0	0
ETNP-OMZ-SAG-E3	20.41	0.38	0
ETNP-OMZ-SAG-E4	25.14	0	0
ETNP-OMZ-SAG-E5	28.3	0	0
GOM-A2	65.3	5.19	8.33
GOM-A3	48.16	0	0
GOM-A4	41.32	1.2	100
MED-G41	35.71	0	0
MED-G44	39.62	0	0
MED1153	83.69	6.02	100
MED965	88.95	6.45	100
NP998	61.32	5.66	0
SAG-MED26	83.02	75.39	34.38
SAG-MED36	12	0.02	0
SAG-MED42	22.98	0	0
SAT212	49.4	0	0
AAA023-L09	68.1	4.9	100
AAA024-N17	49.19	2.83	50
AAA027-C06	81.09	1.81	100
AAA027-J10	69.56	0	0
AAA027-L15	68.68	0	0
AAA028-C07	74.12	0.11	0
AAA028-D10	81.04	0.07	0
AAA240-E13	93.78	1.2	0
AAA280-B11	51.17	0	0
AAA280-P20	65.06	0	0
AAA288-G21	55.62	0.11	100
AAA288-N07	71.93	1.2	100
AAA795-A20	86.82	0	0
AAA795-C09	52.27	0.47	0
AAA795-D22	85.38	1.43	16.67
AAA795-E07	63.27	0.22	0
AAA795-E22	68.88	1.92	0
AAA795-F16	75.5	0	0
AAA795-J21	60.51	0	0
AAA795-L23	70.74	0	0
AAA795-M18	58.84	0.6	0
AAA795-M22	80.72	1.31	0
AAA795-N17	53.67	2.41	50
AAA795-O19	51.44	0	0
AAA795-O20	78.7	0	0
AAA795-P11	73.09	1.2	0
AAA797-I19	67.04	0.47	100
AG-313-A04	91.89	0	0
AG-319-F18	79.87	0	0
AG-325-C02	52.52	0	0
AG-325-C03	78.84	0	0
AG-325-C10	78.29	0	0
AG-325-E08	88.94	0.47	0
AG-325-E13	80.72	0	0
AG-325-E23	67.92	0	0
AG-325-F13	76.07	0	0
AG-325-F15	68.06	0.95	0
AG-325-J13	70.75	0	0
AG-325-J17	83.92	0	0
AG-333-C14	82.15	0	0
AG-337-G04	93.98	0	0
AG-337-G06	96.39	0	0
AG-337-I02	78.92	0	0
AG-339-N18	54.11	0	0
AG-345-F21	82.78	0	0
AG-345-O09	77.59	0	0
AG-349-E10	59.43	0	0
AG-349-L17	84.77	0	0
AG-349-L23	71.43	0.95	50
AG-349-O05	85.45	0	0
AG-359-E06	72.51	0	0
AG-359-O02	89.63	0	0
AG-365-D07	82.96	0	0
AG-365-O22	59.04	0	0
AG-390-A02	73.58	0	0
AG-390-A23	84.46	0	0
AG-390-C22	83.13	0	0
AG-390-D18	86.05	0	0
AG-390-L03	94.31	0	0
AG-390-M19	59.18	0	0
AG-390-O04	91.98	0	0
AG-404-N13	84.44	0	0
AG-404-P07	76.07	0.47	0
AG-404-P08	86.8	0	0
AG-410-B18	77.71	0	0
AG-410-D23	77.97	0	0
AG-410-N23	71.51	0	0
AG-414-C04	69.41	0.71	0
AG-414-E02	88.76	0	0
AG-414-M23	87.95	0	0
AG-414-O11	90.05	0	0
AG-422-B15	83.13	0	0
AG-422-C23	59.45	0	0
AG-422-D23	90.28	0	0
AG-422-I02	69.88	0	0
AG-422-N09	81.93	0	0
AG-426-A02	73.74	1.2	100
AG-426-E17	100	0.11	0
AG-426-G02	86.75	0	0
AG-426-G09	86.39	0	0
AG-426-I15	89.16	0	0
AG-426-L23	86.97	0	0
AG-426-M19	84.59	0	0
AG-426-P20	78.58	0.47	0
AG-430-E20	90.6	0	0
AG-430-F16	97.02	0	0
AG-430-I06	85.93	0	0
AG-430-L02	62.87	0	0
AG-430-P08	77.98	0.16	100
AG-435-G05	72.02	0.6	100
AG-439-F23	77.98	0.11	0
AG-447-E22	68.48	0	0
AG-447-N18	92.89	0	0
AG-447-N21	77.36	0	0
AG-461-B04	79.41	0.11	0
AG-464-B04	57.83	0	0
AG-464-P07	77.71	0	0
AG-470-E16	69.26	0	0
AG-470-G21	84.34	0	0
ARS1016	51.45	3.01	33.33
ARS1026	56.83	3.61	100
ARS92	56.37	1.2	0
BACL5-MAG-120705-bin12	81.82	2.81	0
BACL5-MAG-120813-bin20	69.37	1.18	33.33
BACL5-MAG-120820-bin39	94.38	4.03	58.33
BACL5-MAG-121128-bin54	85.03	2.4	12.5
Baikal-G1	90.97	4.95	5.71
CPC306	63.86	3.61	66.67
EAC659	51.98	4.82	25
Fonsibacter	100	0	0
GOM-A1	93.98	1.2	0
GOM-A5	52.42	0.07	100
HIMB058	98.72	0	0
HIMB083	99.53	0	0
HIMB114	98.81	0	0
HIMB1321	100	0.95	0
HIMB5	100	0.48	0
HIMB59	95.78	0	0
HTCC1002	100	0.47	0
HTCC1013	100	0.47	0
HTCC1016	100	0.47	0
HTCC1040	100	0.47	0
HTCC1062	100	0.47	0
HTCC7211	100	0.47	0
HTCC7214	99.05	0.47	0
HTCC7217	100	0.95	0
HTCC8051	99.76	0	0
HTCC9022	100	0	0
IMCC9063	98.81	0	0
MED-G39	50.2	0.16	100
MED-G40	89.19	0	0
MED-G42	77.36	0	0
MED-G43	57.73	0	0
MED104	70.41	2.91	88.89
MED1116	86.9	1.19	100
MED602	96.43	2.38	100
MED605	91.57	3.61	0
MED642	53.19	1.61	23.08
MED714	63.74	1.1	0
MED724	54.39	0	0
MED724	50.38	1.81	50
MED727	61.45	1.2	0
MED769	81.93	4.67	0
MED787	52.66	2.41	0
MED817	68.45	2.38	50
MED827	75.47	3.77	0
MED832	68.52	3.7	100
MED872	64.78	3.61	33.33
NAT182	78.31	0	0
NAT83	50.25	1.2	100
NORP132	71.71	4.23	70
NORP187	50.94	3.77	66.67
NP101	92.49	2.7	0
NP144	54.82	1.2	0
NP961	59.74	2.41	0
RS39	100	0	0
RS40	100	0	0
RS495	50.47	1.64	100
SAG-MED01	93.05	0	0
SAG-MED02	73.58	0	0
SAG-MED03	44.68	0	0
SAG-MED04	47.04	0	0
SAG-MED05	88.07	0.11	0
SAG-MED06	83.84	0	0
SAG-MED07	50	0	0
SAG-MED08	89.02	0	0
SAG-MED09	50.76	0	0
SAG-MED10	61.47	0.47	100
SAG-MED11	93.52	0.47	0
SAG-MED12	81.28	0	0
SAG-MED13	89.95	0.28	0
SAG-MED14	72.43	0.47	0
SAG-MED15	91.57	0	0
SAG-MED16	68.02	0.6	100
SAG-MED17	67.03	0.11	0
SAG-MED18	48.91	0.52	0
SAG-MED19	83.65	0.52	0
SAG-MED20	67.36	0	0
SAG-MED21	48.75	0	0
SAG-MED22	98.56	0.52	0
SAG-MED23	53.24	0	0
SAG-MED24	35.85	0	0
SAG-MED25	67.85	0.63	0
SAG-MED27	57.46	0	0
SAG-MED28	86.75	0	0
SAG-MED29	81.93	1.2	0
SAG-MED30	58.49	0	0
SAG-MED31	65.22	1.35	0
SAG-MED32	71.01	0.07	0
SAG-MED33	88.86	0.95	0
SAG-MED34	62.7	0	0
SAG-MED35	48.56	0.95	0
SAG-MED37	81.39	0.28	0
SAG-MED38	65.56	0.95	0
SAG-MED39	78.75	0.95	50
SAG-MED40	33.63	0	0
SAG-MED41	57.23	0	0
SAG-MED43	64.04	0.16	0
SAG-MED44	53.34	0	0
SAG-MED45	34.99	0.24	100
SAG-MED46	58.53	0.52	0
SAG-MED47	87.36	0.16	0
SAG-MED48	84.07	0	0
SAG-MED49	85.47	0.95	0
SAG-MED50	89.65	0.24	0
SAT136	57.48	0	0
SAT1561	50.6	4.82	25
SAT199	55.17	0	0
SAT209	50.66	0	0
SP27	90.48	0.11	100
SP299	88.89	0	0
SP2998	62.82	2.2	0
SP337	89.16	0	0
SP346	70.43	1.2	0
SP361	64.52	0	0
SP38	91.76	3.3	33.33
SP4300	73.59	4.82	100
SP486	77.11	0	0
SP81	90.71	1.1	0
SP94	85.3	4.84	83.33
UBA2154	73.7	2.41	0
UBA4760	75.58	0.11	100
