# Supplementary material for: Ecogenomics of the SAR11 clade
Source: Environ Microbiol. 2019 Dec 25;22(5):1748–63. doi: 10.1111/1462-2920.14896 (PMC7318151; doi:10.1111/1462-2920.14896)
Supplement: Supplementary file 4 — Table S3 Average nucleotide identity (ANI) and Average amino acid identity (AAI) within SAR11 clades, subclades and genomospecies [file EMI-22-1748-s004.xlsx]

## Sheet: Table_S3
Supplementary Table S3. Average nucleotide identity (ANI) and Average amino acid identity (AAI) within SAR11 clades, subclades and genomospecies
			ANI				AAI
Clade	Subclade	Genomospecies	Average	Min	Max	Average Coverage	Average	Min	Max
Ia			78.68	73.81	99.78	55.28	78.39	68.93	99.95
	Ia.3		82.0479	77.32	99.78	54.56	82.6638	73.43	99.95
		VII (gMED)	92.5471	83.78	98.09	54.2	91.6462	81.1	98.49
		V (gWID)	90.4658	88.93	95.2	68.06	91.1739	89.37	96.43
		VI	90.74	89.47	92.81	69.29	91.11	90.31	92.7
		VIII	89.8507	84.72	95.06	65.55	90.022	82.56	95.45
		IV	84.807	82.72	94.73	68.42	85.566	82.77	94.95
		I	92.8605	89.98	99.78	72.88	93.58	91.05	99.95
	Ia.4		80.6843	76.11	95.61	59.72	80.9348	72.45	96.33
		I	94.1681	92.88	95.61	76.09	94.301	92.56	96.33
		II	94.2767	93.87	94.71	81.15	94.7367	94.57	94.87
		III	80.96	80.96	80.96	65.76	82.08	82.08	82.08
	Ia.5		91.041	77.61	99.72	98.3	90.958	77.49	99.48
	Ia.1		91.68	80.14	98.22	83.3	91.8647	80.39	98.45
		I	97.391	96.85	98.22	90.97	97.513	96.97	98.45
Ib			65.22	61.14	97.77	51.77	50.67	40.86	96.39
	Ib.2		82.5178	75.09	95.62	60.25	82.1033	70.63	95.07
		I	89.457	87.03	92.59	69.47	90.71	89.08	92.12
		II	89.95	89.95	89.95	74.09	89.24	89.24	89.24
		III	87.53	83.47	95.62	78.94	87.4367	83.27	95.07
	Ib.1		82.5976	75.33	96.03		82.9519	73.26	96.67
		III	92.3133	91.93	92.9	77.89	92.79	91.16	93.9
		II	95.75	95.75	95.75	80.61	95.89	95.89	95.89
		I	96.03	96.03	96.03	87.92	96.67	96.67	96.67
	Ib.3		81.0533	79.36	83.95	79.72	81.41	79.19	85.1
		I	81.05	79.36	83.95	79.72	81.41	79.19	85.1
	Ib.4		79.742	74.78	90.37	73.36	79.788	73.75	90.91
		I	86.2233	83.66	90.37	78.73	87.0433	84.13	90.91
	Ib.5		84.25	79.25	93.88	71.9	84.4067	79.61	93.18
	Ib.6		81.1783	74.86	94.03	56.2	77.2133	69.89	90.68
Ic			77.52	72.06	87.76	49.71	73.04	65.22	84.05
	Ic.1		82.6347	77.28	87.76	55.17	79.2033	74.6	84.05
		I	87.0867	86.67	87.76	63.88	83.5167	82.67	84.05
	Ic.2		77.3333	76.41	78.49	63.23	73.6933	73.07	74.19
II			74.99	69.28	99.95	55.13	72.84	63.12	99.77
	IIa.B		77.0819	72.82	88.39	58.16	76.7121	68.97	88.43
		I	83.6967	81.7	87.61	73.14	84.3133	82.43	87.91
	IIa.A.2		92.0183	88.78	96.06	76.91	92.795	90.39	95.46
	Iia.A.1		81.77	76.62	99.95	70.51	81.925	75.72	99.77
IIIb			88.81	82.16	96.85	55.76	89.34	81.22	96.2
	IIIb		88.8093	82.16	96.85	55.75	89.338	81.22	96.2
IIIa			73.44	67.81	99.35	61.76	69.51	61.11	98.85
	IIIa.1		80.209	75.97	99.35	75.55	79.592	74.95	98.85
	IIIa.3		84.4033	78.64	95.39	73.48	84.9567	79.26	96
	IIIa.2		100	100	100	100	100	100	100
