# Supplementary material for: Ecogenomics of the SAR11 clade
Source: Environ Microbiol. 2019 Dec 25;22(5):1748–63. doi: 10.1111/1462-2920.14896 (PMC7318151; doi:10.1111/1462-2920.14896)
Supplement: Supplementary file 5 — Table S4 Recruitment values, expressed in RPKGs, of the SAR11 genomes. Recruited genomes were previously modified removing the 16S, 5S and 23S rRNA operon. For each metagenome, the accession number, depth and date of the collection is provided. Genomes are classified according to the subclade and genomospecies descriptions included in Fig. 1. A and B) Recruitment values for the Hawaii Ocean Timeseries (HOT) and the Bermuda Ocean Timeseries (BATS) (NCBI BioProject PRJNA385855). C) Recruitment values for the MEDIMAX expedition (NCBI BioProject PRJNA352798). D) Recruitment values for the Tara Oceans expedition (ENA BioProject PRJEB1787). E) Recruitment values for the GEOTRACES expedition (NCBI BioProject PRJNA385854). [file EMI-22-1748-s005.xlsx]

## Sheet: Table_S4
Table S4: Recruitment values, expressed in RPKGs, of the SAR11 genomes. Recruited genomes were previously modified removing the 16S, 5S and 23S rRNA operon. For each metagenome, the accession number, depth and date of the collection is provided. Genomes are classified according to the subclade and genomospecies descriptions included in Fig 1. A and B) Recruitment values for the Hawaii Ocean Times…

## Sheet: A. HOTs
				Sample name	S0528	S0529	S0530	S0531	S0532	S0533	S0534	S0535	S0536	S0537	S0538	S0539	S0540	S0541	S0542	S0543	S0544	S0545	S0546	S0547	S0548	S0549	S0550	S0551	S0558	S0559	S0560	S0552	S0553	S0554	S0555	S0556	S0557	S0561	S0562	S0563	S0501	S0502	S0503	S0564	S0565	S0566	S0504	S0505	S0506
				Cruise series	HOT	HOT	HOT	HOT	HOT	HOT	HOT	HOT	HOT	HOT	HOT	HOT	HOT	HOT	HOT	HOT	HOT	HOT	HOT	HOT	HOT	HOT	HOT	HOT	HOT	HOT	HOT	HOT	HOT	HOT	HOT	HOT	HOT	HOT	HOT	HOT	HOT	HOT	HOT	HOT	HOT	HOT	HOT	HOT	HOT
				Cruise ID	HOT144	HOT144	HOT144	HOT145	HOT145	HOT145	HOT146	HOT146	HOT146	HOT147	HOT147	HOT147	HOT148	HOT148	HOT148	HOT149	HOT149	HOT149	HOT150	HOT150	HOT150	HOT151	HOT151	HOT151	HOT152	HOT152	HOT152	HOT153	HOT153	HOT153	HOT154	HOT154	HOT154	HOT155	HOT155	HOT155	HOT156	HOT156	HOT156	HOT157	HOT157	HOT157	HOT158	HOT158	HOT158
				Collection Date	2003-01-17	2003-01-17	2003-01-17	2003-02-25	2003-02-25	2003-02-25	2003-03-28	2003-03-28	2003-03-28	2003-04-23	2003-04-23	2003-04-23	2003-05-20	2003-05-20	2003-05-20	2003-06-19	2003-06-19	2003-06-19	2003-07-19	2003-07-19	2003-07-19	2003-08-20	2003-08-20	2003-08-20	2003-10-14	2003-10-14	2003-10-14	2003-11-09	2003-11-09	2003-11-09	2003-12-20	2003-12-20	2003-12-20	2004-01-21	2004-01-21	2004-01-21	2004-02-24	2004-02-24	2004-02-24	2004-03-19	2004-03-19	2004-03-19	2004-04-20	2004-04-20	2004-04-20
				Depth (m)	5	125	175	5	115	175	5	125	175	5	125	175	5	115	175	5	100	175	5	125	175	5	115	175	10	100	175	5	100	175	5	85	175	5	100	175	5	100	175	10	115	175	25	125	175
Genome	Clade	Subclade	Genomospecies	NCBI SRA Accession	SRR5720247	SRR5720240	SRR5720239	SRR5720269	SRR5720270	SRR5720267	SRR5720268	SRR5720273	SRR5720274	SRR5720271	SRR5720272	SRR5720265	SRR5720266	SRR5720296	SRR5720295	SRR5720294	SRR5720293	SRR5720292	SRR5720291	SRR5720290	SRR5720289	SRR5720288	SRR5720287	SRR5720310	SRR5720317	SRR5720308	SRR5720309	SRR5720311	SRR5720312	SRR5720313	SRR5720314	SRR5720315	SRR5720316	SRR5720329	SRR5720328	SRR5720331	SRR5720299	SRR5720300	SRR5720301	SRR5720330	SRR5720325	SRR5720324	SRR5720302	SRR5720303	SRR5720304
SAG-MED20	Ia	Ia.1	--		0.55238	0.30591	0.23509	0.69211	0.3649	0.23353	0.61676	0.58675	0.35106	0.68964	0.5343	0.26538	0.59697	0.52541	0.33175	0.35112	0.49345	0.30097	0.65766	0.34008	0.31431	0.6284	0.326	0.31656	0.48403	0.27685	0.19298	0.29883	0.32671	0.24476	0.64244	0.33319	0.18592	0.45234	0.30609	0.16219	0.79545	0.55483	0.26283	0.5296	0.36416	0.13236	0.74494	0.63363	0.34051
HTCC1002	Ia	Ia.1	I		0.57753	0.3224	0.25636	0.69022	0.37701	0.24586	0.63379	0.64177	0.35725	0.71441	0.52524	0.27575	0.62989	0.53966	0.36988	0.38938	0.50433	0.32457	0.69111	0.35674	0.34724	0.66791	0.3523	0.34603	0.49853	0.3004	0.21068	0.33517	0.34562	0.23353	0.61911	0.36163	0.19049	0.45955	0.30746	0.17947	0.87013	0.58392	0.27748	0.51594	0.36605	0.15356	0.77175	0.63296	0.38099
HTCC1013	Ia	Ia.1	I		0.59791	0.31933	0.26234	0.73888	0.39251	0.23626	0.65737	0.66935	0.35735	0.73765	0.54021	0.27688	0.64347	0.55447	0.37599	0.40832	0.52715	0.33618	0.72317	0.36302	0.3474	0.68431	0.34747	0.35655	0.50758	0.30309	0.20937	0.34575	0.35694	0.22866	0.64723	0.37779	0.18739	0.47773	0.32547	0.17187	0.89824	0.62215	0.27244	0.55239	0.38189	0.15951	0.80102	0.64774	0.38627
HTCC1016	Ia	Ia.1	I		0.66043	0.34281	0.27909	0.8025	0.42173	0.25549	0.70174	0.72552	0.38132	0.80164	0.59598	0.29114	0.71544	0.60055	0.38631	0.42927	0.57043	0.35227	0.79068	0.38009	0.36346	0.76991	0.36957	0.37775	0.57255	0.31446	0.22371	0.36943	0.38501	0.24611	0.70948	0.40217	0.2024	0.51248	0.34953	0.17886	0.95435	0.65229	0.29293	0.59656	0.41107	0.16324	0.88667	0.69683	0.40534
HTCC1040	Ia	Ia.1	I		0.61174	0.31997	0.26458	0.7276	0.39917	0.24565	0.66644	0.66572	0.36429	0.72965	0.5606	0.27427	0.65979	0.56281	0.36201	0.40928	0.51362	0.34586	0.72423	0.36662	0.35236	0.70337	0.35407	0.37242	0.5042	0.31076	0.21044	0.35978	0.37328	0.23717	0.66162	0.37277	0.19403	0.47245	0.31994	0.18165	0.87392	0.63498	0.27257	0.54863	0.38635	0.15511	0.81319	0.65651	0.38442
HTCC1062	Ia	Ia.1	I		0.60435	0.32217	0.26128	0.7232	0.39187	0.24069	0.65137	0.65928	0.35945	0.72481	0.53674	0.27207	0.65516	0.5617	0.36724	0.40508	0.50696	0.33152	0.71917	0.35262	0.33714	0.68904	0.34439	0.35903	0.51105	0.30405	0.20633	0.33755	0.35543	0.22334	0.64156	0.37839	0.19792	0.47608	0.31906	0.16662	0.88015	0.61153	0.28266	0.54351	0.38499	0.14817	0.79453	0.65227	0.37612
AG-319-F18	Ia	Ia.3	--		0.93474	0.51009	0.38231	1.0517	0.58347	0.32893	1.02637	0.96258	0.54602	1.05663	0.86519	0.43997	0.97974	0.85985	0.51975	0.58947	0.74384	0.50144	1.0593	0.58242	0.53982	1.02042	0.57524	0.52841	0.75286	0.45227	0.27125	0.50993	0.53272	0.37877	1.06988	0.55958	0.298	0.74472	0.49979	0.23861	1.25607	0.94537	0.43004	0.83346	0.54224	0.25226	1.25966	0.96624	0.54664
MED-G42	Ia	Ia.3	--		0.50528	0.28459	0.21424	0.64809	0.34155	0.19783	0.62804	0.59864	0.32011	0.6624	0.55315	0.25638	0.62695	0.50229	0.34568	0.35658	0.47797	0.27224	0.70779	0.33589	0.30277	0.67349	0.29013	0.28958	0.48896	0.245	0.15842	0.27769	0.34761	0.18146	0.67001	0.31867	0.15598	0.47485	0.34457	0.1399	0.79439	0.57213	0.22212	0.55054	0.37672	0.12681	0.82681	0.60552	0.28501
SAG-MED46	Ia	Ia.3	--		0.93153	0.51388	0.42341	1.0853	0.58488	0.37207	0.99845	1.00765	0.54751	1.06508	0.89143	0.46518	0.99894	0.87734	0.60387	0.60299	0.78153	0.53485	1.08176	0.58893	0.58807	1.03678	0.51729	0.52929	0.74567	0.48542	0.3267	0.51476	0.56808	0.38967	0.9853	0.60656	0.29232	0.77627	0.49985	0.27029	1.30438	0.98451	0.45343	0.89757	0.63217	0.24787	1.22405	1.04903	0.53108
AG-325-C10	Ia	Ia.3	I		0.81984	0.43027	0.33242	0.9841	0.5063	0.2635	0.91088	0.91953	0.47342	1.00708	0.75232	0.4107	0.88787	0.77687	0.49451	0.51472	0.68495	0.43675	0.98134	0.49319	0.42891	0.98176	0.47865	0.44876	0.7109	0.39406	0.24656	0.43697	0.47187	0.2658	0.91094	0.49644	0.2153	0.67132	0.45766	0.21805	1.18	0.84062	0.37074	0.77916	0.50138	0.2034	1.19266	0.89791	0.44411
AG-325-F15	Ia	Ia.3	I		0.80543	0.37998	0.28307	0.96306	0.46764	0.21844	0.89181	0.90899	0.43062	0.97728	0.68739	0.32713	0.81645	0.69568	0.41686	0.41135	0.65711	0.36984	0.95691	0.43626	0.36262	0.93438	0.43826	0.41531	0.65783	0.35852	0.2005	0.38514	0.45306	0.22221	0.95954	0.44723	0.17415	0.662	0.44066	0.18626	1.15964	0.7624	0.29068	0.77918	0.52532	0.16491	1.14761	0.84269	0.3542
AG-414-C04	Ia	Ia.3	I		1.12867	0.55484	0.43041	1.31309	0.72665	0.36334	1.29313	1.19769	0.64097	1.29816	0.98002	0.51533	1.13847	0.96284	0.65342	0.68402	0.92077	0.57313	1.34596	0.66734	0.58145	1.31512	0.61294	0.60583	0.92719	0.56055	0.32637	0.56734	0.64773	0.39116	1.269	0.70514	0.26857	0.9285	0.64049	0.31708	1.58081	1.11413	0.44015	1.06756	0.74442	0.26809	1.54729	1.19438	0.61131
HTCC7211	Ia	Ia.3	I		0.93983	0.47874	0.37883	1.1151	0.59885	0.31556	1.07273	1.06322	0.54238	1.1383	0.8812	0.45574	0.98373	0.84768	0.56199	0.58504	0.78122	0.48905	1.13874	0.55828	0.51301	1.06981	0.51122	0.49076	0.81405	0.42374	0.28092	0.48953	0.54119	0.31393	1.06538	0.5617	0.25382	0.77032	0.50893	0.23958	1.37546	0.97298	0.39665	0.90238	0.60886	0.22636	1.32739	1.00876	0.51363
HTCC7214	Ia	Ia.3	I		0.97943	0.50481	0.38175	1.17411	0.61688	0.32213	1.05916	1.09898	0.57022	1.155	0.88711	0.44323	0.9942	0.88914	0.5839	0.59519	0.81538	0.51118	1.16337	0.57059	0.50215	1.08762	0.53997	0.51679	0.82695	0.46148	0.27932	0.49533	0.57282	0.31078	1.09723	0.59261	0.25932	0.80172	0.54941	0.25197	1.39689	1.00747	0.39228	0.90995	0.62265	0.21637	1.36808	1.04337	0.52277
HTCC7217	Ia	Ia.3	I		0.94356	0.46877	0.36377	1.09915	0.59269	0.30779	1.07891	1.02263	0.53798	1.10658	0.84986	0.44242	0.9836	0.82228	0.55164	0.58339	0.77246	0.49635	1.12812	0.54903	0.48146	1.05922	0.5159	0.50412	0.78972	0.42483	0.26288	0.47682	0.53122	0.31064	1.0418	0.5798	0.2365	0.77431	0.51744	0.24406	1.33429	0.96338	0.3798	0.89364	0.59775	0.2176	1.30386	0.99374	0.50591
SAG-MED25	Ia	Ia.3	I		0.85296	0.43415	0.34763	1.04369	0.52257	0.29351	0.93926	0.99472	0.48666	1.05788	0.82447	0.43187	0.89767	0.80159	0.53409	0.54803	0.71292	0.44944	1.05321	0.52954	0.47776	0.94094	0.48702	0.45148	0.73842	0.39048	0.27653	0.46291	0.49086	0.28361	0.97046	0.50617	0.22669	0.71627	0.45694	0.21395	1.26775	0.90951	0.36293	0.82616	0.56759	0.19545	1.20831	0.95959	0.47871
HIMB5	Ia	Ia.3	II		0.8761	0.45838	0.37374	1.05452	0.55076	0.33829	0.99295	0.97321	0.50677	1.0777	0.72482	0.39704	0.9925	0.7959	0.48885	0.5516	0.73027	0.44587	1.03941	0.49408	0.44888	1.10822	0.46664	0.48063	0.7961	0.4174	0.27777	0.48475	0.46905	0.31603	1.01037	0.51258	0.24176	0.67812	0.44008	0.23783	1.29334	0.91929	0.37437	0.80577	0.53942	0.20935	1.22842	0.91147	0.50758
HIMB1321	Ia	Ia.3	III		0.97146	0.47862	0.36077	1.1954	0.59975	0.32219	1.10293	1.07055	0.54342	1.22518	0.7989	0.38553	1.05936	0.8527	0.53879	0.57052	0.81351	0.4704	1.2151	0.53378	0.45425	1.15336	0.52284	0.50952	0.8764	0.45317	0.26804	0.47657	0.53067	0.29524	1.13264	0.5849	0.23301	0.76694	0.50696	0.22678	1.50047	1.01885	0.3951	0.92739	0.57236	0.21282	1.39874	1.01685	0.5083
HTCC8051	Ia	Ia.3	IV		0.83404	0.42358	0.31153	0.98552	0.5016	0.26379	0.92348	0.89156	0.45665	0.99661	0.69779	0.35253	0.89718	0.71413	0.45301	0.49191	0.67243	0.40061	0.99612	0.47788	0.41652	0.93732	0.42733	0.44604	0.71479	0.37834	0.23282	0.4158	0.46387	0.26017	0.95605	0.47823	0.22327	0.69192	0.46496	0.1863	1.17263	0.8104	0.3414	0.77972	0.52352	0.18849	1.15744	0.87148	0.41319
HTCC9022	Ia	Ia.3	IV		0.81941	0.41757	0.31639	0.95808	0.50641	0.26265	0.9267	0.88184	0.46624	0.95615	0.70086	0.33998	0.88152	0.72494	0.44338	0.49549	0.6848	0.40969	1.00359	0.44999	0.39803	0.97058	0.42374	0.44005	0.70918	0.39158	0.22979	0.40323	0.4664	0.25587	0.9189	0.48329	0.21102	0.68712	0.44393	0.19166	1.19205	0.84396	0.31796	0.78769	0.52478	0.17347	1.13646	0.86917	0.42095
SAG-MED21	Ia	Ia.3	IV		0.66344	0.30496	0.25409	0.80933	0.38403	0.21341	0.72469	0.7137	0.36455	0.8326	0.56666	0.32179	0.71543	0.58061	0.38651	0.43047	0.5388	0.34085	0.83843	0.37976	0.32149	0.79743	0.28393	0.33163	0.58126	0.28436	0.18846	0.33398	0.33328	0.16699	0.69036	0.38536	0.19036	0.5469	0.30935	0.15272	0.94691	0.65366	0.26977	0.63814	0.40848	0.15786	0.94053	0.6671	0.32985
SAG-MED48	Ia	Ia.3	IV		0.89216	0.46245	0.34802	1.09329	0.53583	0.29371	1.04343	0.98082	0.51343	1.07085	0.7843	0.36906	0.97433	0.78921	0.51032	0.51805	0.72017	0.45216	1.01543	0.48995	0.43216	1.03723	0.50111	0.46272	0.75037	0.40364	0.24995	0.45954	0.5072	0.30748	1.02181	0.52832	0.24496	0.71077	0.49109	0.20865	1.29312	0.89819	0.37915	0.82778	0.54644	0.20245	1.27914	0.93807	0.49342
SAG-MED49	Ia	Ia.3	IV		0.78191	0.4088	0.3082	0.91825	0.49095	0.26229	0.91639	0.8541	0.44768	0.94456	0.68089	0.33251	0.8417	0.66934	0.42695	0.48011	0.6297	0.39214	0.95599	0.43676	0.34084	0.91795	0.4093	0.42561	0.68236	0.36274	0.22569	0.40401	0.42983	0.27296	0.89965	0.45657	0.22397	0.64843	0.41736	0.18163	1.16406	0.80685	0.30979	0.76299	0.48688	0.16494	1.10616	0.82334	0.41386
AAA795-A20	Ia	Ia.3	V (gWID)		5.21207	1.55121	0.91062	5.77714	2.40127	0.73185	4.95675	4.70641	1.83221	4.69681	2.78641	0.89247	4.57142	3.66057	1.36738	1.60316	2.97009	1.32772	4.14723	1.55206	0.94935	4.24884	1.61637	1.469	3.80058	1.33766	0.48265	1.76163	1.72124	0.49374	6.52284	2.35113	0.39209	4.72389	3.1095	0.43337	6.03372	4.49062	0.63317	4.66135	2.64959	0.39951	6.34038	4.16078	1.21327
AAA795-J21	Ia	Ia.3	V (gWID)		6.27171	1.93885	1.06821	7.07078	2.93456	0.83381	5.9946	5.88947	2.24916	5.7448	3.44218	1.03487	5.76081	4.35666	1.75009	1.96004	3.68568	1.56679	5.04658	1.86144	1.11959	5.20837	2.05691	1.89146	4.61084	1.67955	0.54803	2.12984	2.16341	0.53796	8.17044	2.86546	0.42465	5.98661	3.92839	0.51519	7.37276	5.40866	0.79137	5.94146	3.32515	0.45575	7.96075	5.22858	1.40097
AAA795-O19	Ia	Ia.3	V (gWID)		6.17717	1.67455	0.88037	6.64027	2.64378	0.67602	5.65849	5.51853	2.03223	5.37248	3.05361	0.83773	5.58671	3.97511	1.40087	1.60614	3.25637	1.37928	4.83879	1.61844	0.84646	5.02165	1.80042	1.63434	4.4808	1.436	0.41819	1.9821	1.86403	0.40804	7.83793	2.5927	0.31443	5.76253	3.71136	0.41957	7.0383	4.9253	0.541	5.56627	3.0944	0.3767	7.4909	4.61489	1.19881
AAA795-P11	Ia	Ia.3	V (gWID)		9.94826	2.11249	1.19569	10.7516	3.82498	0.70452	9.30206	8.83552	2.80406	8.55157	4.03446	0.97971	8.93155	5.6653	1.85465	2.16703	4.72097	1.6886	7.90608	1.95373	0.9453	7.98392	2.1287	1.9153	7.51667	1.84703	0.45826	3.25555	2.40409	0.41616	13.2899	3.9572	0.31454	9.40794	5.95141	0.43027	11.2222	7.92491	0.52402	8.7725	4.95897	0.4159	11.9687	7.00496	1.5011
AG-349-L17	Ia	Ia.3	V (gWID)		9.27495	1.94663	1.21355	9.71218	3.76105	0.67551	8.17708	7.75837	2.64106	6.99267	3.74494	0.95088	7.19483	5.32746	1.85226	2.14312	4.25639	1.63573	6.76637	1.82968	0.979	6.34664	1.84613	1.75039	6.26573	1.6945	0.5031	3.03528	2.12714	0.48984	12.2004	3.81008	0.34869	8.78598	6.00965	0.44466	9.5409	7.46674	0.57762	8.11927	4.66329	0.41752	10.509	6.72011	1.49421
AG-349-O05	Ia	Ia.3	V (gWID)		7.94748	2.21222	1.13606	8.73802	3.46868	0.72673	7.69826	7.29383	2.51665	6.84873	3.66052	0.99691	6.95319	5.34092	1.72094	2.05371	4.35112	1.65271	6.11892	1.96729	1.03675	6.20671	2.11256	1.96962	5.69696	1.99997	0.54064	2.45482	2.40435	0.49523	10.0406	3.3549	0.37591	7.41968	4.86647	0.49895	8.79562	6.47011	0.5956	7.11395	4.01725	0.4172	9.56496	6.01907	1.44366
AG-390-A23	Ia	Ia.3	V (gWID)		7.02993	1.9195	1.01602	7.61935	3.09223	0.7801	6.56778	6.22912	2.24757	5.98787	3.50648	0.96674	6.0642	4.6043	1.64464	1.91197	3.71618	1.58095	5.45753	1.90141	1.01284	5.48013	2.03479	1.82243	4.97096	1.62973	0.49367	2.26435	2.19279	0.50706	9.0948	3.06053	0.36723	6.59121	4.27792	0.48748	7.77	5.79368	0.62556	6.30974	3.65256	0.40283	8.53981	5.31632	1.36108
AG-422-D23	Ia	Ia.3	V (gWID)		5.53214	1.78165	0.91476	6.11797	2.60168	0.7226	5.18834	4.95641	2.00705	4.76043	3.35974	0.98388	4.71978	3.98269	1.60074	1.74659	3.26151	1.52426	4.20854	1.86146	1.06797	4.20687	1.81888	1.71795	3.69277	1.50429	0.49266	1.77984	2.13794	0.487	6.90231	2.5302	0.37909	4.91947	3.3978	0.46455	6.24093	4.83951	0.62907	4.9929	2.91751	0.4078	6.63605	4.65219	1.29524
HIMB083	Ia	Ia.3	V (gWID)		4.76664	1.39571	0.80656	5.28807	2.17315	0.61548	4.57684	4.3632	1.62547	4.26666	2.50287	0.78283	4.25376	3.24145	1.22653	1.43119	2.69629	1.18109	3.94878	1.39926	0.82391	3.88652	1.43857	1.32906	3.44092	1.19096	0.41284	1.65268	1.58613	0.41318	6.17574	2.14729	0.33862	4.36372	2.88185	0.37951	5.49018	4.17149	0.53113	4.30694	2.48283	0.35491	5.89095	3.86243	1.06963
AAA797-I19	Ia	Ia.3	VI		1.093	0.53635	0.41165	1.2988	0.66679	0.3491	1.22176	1.12415	0.60349	1.26218	0.95542	0.44216	1.18265	0.98845	0.59904	0.64789	0.9133	0.51264	1.23571	0.58208	0.54372	1.22215	0.56557	0.56976	0.94121	0.51558	0.29576	0.54691	0.61831	0.35555	1.23885	0.65321	0.2473	0.91626	0.603	0.25014	1.54084	1.14601	0.40122	1.0319	0.66021	0.21757	1.57667	1.18409	0.5581
AG-390-A02	Ia	Ia.3	VI		1.59022	0.6221	0.40455	1.77075	0.84089	0.31378	1.60082	1.50599	0.70145	1.50423	1.13674	0.45359	1.40184	1.2775	0.64768	0.71696	1.07888	0.56413	1.48669	0.66757	0.46732	1.34523	0.65098	0.60548	1.06721	0.55977	0.23975	0.56325	0.75667	0.25423	1.69166	0.80024	0.21765	1.29268	0.88271	0.1969	1.8384	1.43652	0.33901	1.39893	0.88955	0.20616	2.00039	1.50358	0.52489
AG-390-M19	Ia	Ia.3	VI		1.80421	0.64414	0.36035	1.90366	0.8911	0.27339	1.66745	1.54979	0.70455	1.39949	1.34471	0.42857	1.35668	1.50219	0.64702	0.70341	1.13387	0.57275	1.35466	0.75271	0.42883	1.24277	0.65353	0.63512	0.97522	0.57494	0.20001	0.5353	0.80788	0.22713	1.83244	0.9032	0.1611	1.45001	1.11882	0.17245	1.71829	1.64857	0.25124	1.56385	1.03716	0.16715	2.11701	1.64844	0.45782
AG-414-O11	Ia	Ia.3	VII (gMED)		1.1206	0.47346	0.35621	1.24244	0.68959	0.30128	1.14886	1.18349	0.58584	1.27447	1.00368	0.46469	1.17232	0.88159	0.56759	0.59201	0.86966	0.51837	1.47069	0.5871	0.46989	1.25299	0.50118	0.49996	0.95885	0.4361	0.25427	0.5012	0.61379	0.35256	1.23022	0.66016	0.22777	0.88757	0.60753	0.2231	1.52202	1.13419	0.37014	1.02744	0.76988	0.20464	1.5511	1.19971	0.5086
AG-430-E20	Ia	Ia.3	VII (gMED)		1.15354	0.52887	0.39571	1.32014	0.70481	0.324	1.22952	1.23652	0.61326	1.35796	1.02908	0.4793	1.18238	0.95708	0.59137	0.61717	0.9339	0.55024	1.49095	0.62879	0.52488	1.31837	0.5275	0.54822	0.99207	0.47225	0.27445	0.53088	0.64716	0.38639	1.24904	0.7029	0.25612	0.91443	0.62887	0.24288	1.59532	1.16516	0.41201	1.07593	0.77174	0.2359	1.59383	1.23161	0.54605
MED-G39	Ia	Ia.3	VII (gMED)		1.23923	0.44722	0.34751	1.44271	0.73202	0.22546	1.24473	1.31348	0.58655	1.41565	1.01196	0.4723	1.25654	0.89874	0.54533	0.58007	0.90722	0.54042	1.69683	0.57882	0.45084	1.33992	0.52025	0.49986	1.04498	0.43126	0.20295	0.49554	0.6919	0.34077	1.41549	0.72765	0.19416	0.95815	0.68704	0.19915	1.62957	1.20551	0.29618	1.14608	0.88092	0.182	1.6713	1.29064	0.43744
SAG-MED02	Ia	Ia.3	VII (gMED)		1.10579	0.5165	0.4081	1.27152	0.68394	0.35376	1.13819	1.1964	0.61599	1.28226	1.04812	0.48581	1.12191	0.91451	0.56334	0.60269	0.88247	0.54499	1.40053	0.61309	0.5676	1.24063	0.52727	0.52819	0.94935	0.47597	0.30355	0.54307	0.63314	0.41896	1.24322	0.63716	0.27772	0.83073	0.57352	0.24623	1.56243	1.09957	0.43649	0.99415	0.74507	0.24121	1.52545	1.2094	0.58229
SAG-MED04	Ia	Ia.3	VII (gMED)		1.26006	0.60419	0.43066	1.46621	0.80208	0.36137	1.33908	1.37569	0.67571	1.46109	1.18514	0.55255	1.33521	1.01692	0.65696	0.69514	1.01206	0.61081	1.68544	0.68429	0.56637	1.48961	0.60358	0.60398	1.05751	0.53367	0.29735	0.60489	0.73064	0.44464	1.40965	0.80217	0.2984	1.01224	0.70077	0.26257	1.77382	1.3302	0.44877	1.17743	0.86848	0.24525	1.82754	1.40129	0.61589
SAG-MED08	Ia	Ia.3	VII (gMED)		1.18616	0.56151	0.42	1.39657	0.747	0.33963	1.28639	1.32546	0.65607	1.41951	1.10387	0.50042	1.27962	1.00591	0.62922	0.64238	0.97804	0.57375	1.54943	0.67511	0.53988	1.38469	0.59237	0.57126	1.0346	0.48536	0.30035	0.5592	0.68674	0.40383	1.35437	0.72471	0.28171	0.93812	0.64059	0.2548	1.66234	1.2102	0.43037	1.13995	0.81087	0.23964	1.66464	1.31659	0.57264
SAG-MED10	Ia	Ia.3	VII (gMED)		1.02372	0.47228	0.35452	1.15258	0.6348	0.31349	1.11041	1.05737	0.54673	1.14966	0.98198	0.53863	1.00498	0.83481	0.58321	0.6162	0.8566	0.51834	1.36937	0.58416	0.48256	1.09474	0.47914	0.53033	0.82681	0.38827	0.25518	0.50438	0.65119	0.33415	1.07357	0.65862	0.2393	0.8345	0.57089	0.22899	1.40025	1.06965	0.38886	0.96033	0.70936	0.20629	1.44998	1.153	0.48693
SAG-MED14	Ia	Ia.3	VII (gMED)		1.25723	0.61259	0.47802	1.48111	0.78866	0.39828	1.33035	1.38084	0.71511	1.46725	1.18604	0.59316	1.29319	1.01623	0.72922	0.7412	1.0494	0.62348	1.60507	0.7528	0.61484	1.44894	0.68732	0.65684	1.06211	0.54751	0.35642	0.63085	0.75382	0.43514	1.3972	0.77381	0.32576	1.01515	0.69534	0.31261	1.65599	1.28783	0.49938	1.16957	0.86351	0.29123	1.69779	1.37069	0.66701
SAG-MED18	Ia	Ia.3	VII (gMED)		0.91837	0.40419	0.26164	0.95272	0.51835	0.21447	0.93868	0.93128	0.46426	0.93468	0.75342	0.37873	0.83638	0.63906	0.39726	0.43518	0.63751	0.40195	1.20039	0.4455	0.33609	0.99647	0.36839	0.39967	0.7283	0.35382	0.15817	0.37296	0.51525	0.26774	1.04303	0.56116	0.16153	0.72563	0.52495	0.17992	1.07543	0.91224	0.26004	0.83995	0.63008	0.1513	1.20457	0.90522	0.36355
SAG-MED22	Ia	Ia.3	VII (gMED)		1.33843	0.56573	0.4003	1.52399	0.86751	0.32406	1.51411	1.45723	0.71928	1.51586	1.31275	0.61747	1.37317	1.03744	0.67244	0.72843	1.02658	0.67313	1.97493	0.76912	0.60235	1.50224	0.63118	0.62008	1.20743	0.48784	0.27481	0.54468	0.84209	0.32062	1.50338	0.86034	0.2511	1.03369	0.73757	0.23721	1.84983	1.44005	0.40383	1.23458	1.06066	0.21038	1.86909	1.52107	0.57226
SAG-MED33	Ia	Ia.3	VII (gMED)		1.07403	0.49621	0.31471	1.24124	0.64679	0.28562	1.1607	1.14434	0.57007	1.23135	0.95743	0.41274	1.13316	0.88741	0.51502	0.50972	0.82901	0.48565	1.39832	0.5679	0.42682	1.25534	0.5162	0.48759	0.91702	0.42112	0.23427	0.47805	0.59458	0.31735	1.22274	0.61785	0.19979	0.82162	0.56616	0.22494	1.46738	1.07736	0.35737	0.99582	0.70342	0.17986	1.50766	1.1244	0.47169
SAG-MED35	Ia	Ia.3	VII (gMED)		0.78893	0.33113	0.21896	0.94732	0.44233	0.16123	0.82166	0.83268	0.35478	0.9367	0.65523	0.2648	0.80615	0.6126	0.32967	0.35957	0.55695	0.33884	1.02316	0.40198	0.24495	0.935	0.32135	0.3107	0.64427	0.27488	0.11345	0.32695	0.38194	0.19755	0.87176	0.39873	0.12183	0.57359	0.38026	0.13712	1.12177	0.72302	0.18051	0.66902	0.50671	0.10063	1.04937	0.80232	0.29042
SAG-MED40	Ia	Ia.3	VII (gMED)		1.7878	0.84073	0.57034	2.07423	1.08343	0.50561	1.83745	1.82265	0.96943	1.82526	1.54748	0.69329	1.67298	1.36464	1.02761	1.02314	1.37047	0.8948	2.14913	0.96502	0.82549	1.94956	0.88842	0.85692	1.50452	0.75751	0.46603	0.84333	1.06859	0.5189	1.86849	1.18298	0.45443	1.38348	1.00813	0.38224	2.32651	1.82506	0.70038	1.62486	1.20396	0.36469	2.32094	1.83201	0.84122
SAG-MED44	Ia	Ia.3	VII (gMED)		1.04833	0.41899	0.29575	1.20297	0.61278	0.25041	1.12783	1.1049	0.57054	1.18707	0.97942	0.37919	1.08959	0.80258	0.48805	0.51428	0.76293	0.47971	1.37931	0.56364	0.39542	1.21851	0.44086	0.44501	0.91239	0.39516	0.21435	0.4273	0.61442	0.29473	1.20584	0.59166	0.20158	0.76568	0.55944	0.16506	1.33242	1.01304	0.30318	0.95006	0.74749	0.1624	1.46355	1.09787	0.4282
SAG-MED45	Ia	Ia.3	VII (gMED)		0.82645	0.43225	0.28424	0.96941	0.50009	0.22789	0.84972	0.84297	0.41961	1	0.77206	0.36476	0.89418	0.67485	0.46716	0.46649	0.67654	0.42495	1.10181	0.48394	0.33783	0.93314	0.39209	0.41	0.71246	0.34526	0.17719	0.35926	0.46365	0.25397	0.86608	0.50193	0.19118	0.66496	0.45273	0.16327	1.18652	0.89475	0.29043	0.80475	0.50212	0.16983	1.18239	0.94098	0.3392
AG-390-D18	Ia	Ia.3	VIII		0.88283	0.43407	0.33464	1.04161	0.54309	0.30336	0.9981	0.94073	0.50874	1.06782	0.77622	0.44698	0.92222	0.80063	0.48823	0.53044	0.70065	0.4516	1.0275	0.5123	0.47482	1.00802	0.48782	0.48605	0.75641	0.41508	0.26801	0.44155	0.49725	0.28811	1.02402	0.52131	0.23941	0.75191	0.49506	0.20988	1.24854	0.89727	0.35673	0.85094	0.55452	0.19957	1.22355	0.95212	0.48176
AG-390-L03	Ia	Ia.3	VIII		0.68389	0.33434	0.26017	0.79217	0.41441	0.22637	0.73739	0.71328	0.37002	0.78966	0.63763	0.348	0.72154	0.611	0.40036	0.40188	0.54812	0.35089	0.76072	0.38815	0.35618	0.76232	0.35291	0.37108	0.58085	0.31368	0.19451	0.32532	0.36853	0.23835	0.78461	0.38307	0.18861	0.55754	0.37286	0.15606	0.93393	0.70131	0.26808	0.66093	0.4147	0.16475	0.95011	0.73207	0.35985
SAG-MED03	Ia	Ia.3	VIII		0.8203	0.3671	0.28191	0.95916	0.47826	0.23776	0.93526	0.86	0.42068	0.91905	0.68172	0.35551	0.86371	0.65219	0.44081	0.43502	0.62291	0.39654	0.96622	0.44189	0.39139	0.91672	0.47036	0.41925	0.69932	0.35592	0.20422	0.40255	0.42471	0.20955	0.91664	0.46468	0.20414	0.69852	0.44751	0.18273	1.119	0.7826	0.29467	0.76001	0.52832	0.15062	1.0455	0.819	0.37469
SAG-MED06	Ia	Ia.3	VIII		0.87936	0.43787	0.31498	1.03468	0.52109	0.295	0.97646	0.93639	0.48797	1.05367	0.75352	0.38429	0.93889	0.75688	0.47039	0.50229	0.72285	0.4182	1.03361	0.50751	0.43714	0.97667	0.47739	0.45302	0.76699	0.40187	0.26019	0.43916	0.47995	0.27305	1.00607	0.53211	0.21347	0.71715	0.46729	0.20752	1.23903	0.86538	0.38933	0.81462	0.54916	0.19237	1.21189	0.91902	0.45134
SAG-MED27	Ia	Ia.3	VIII		0.52741	0.24939	0.18026	0.62344	0.30514	0.15738	0.59034	0.5287	0.23505	0.60279	0.45776	0.21637	0.55333	0.41564	0.31363	0.26365	0.40591	0.26502	0.615	0.28848	0.23917	0.5445	0.2699	0.25798	0.47209	0.23904	0.14046	0.27019	0.26812	0.14604	0.6227	0.30571	0.12973	0.43385	0.28981	0.11842	0.73159	0.49022	0.19115	0.49387	0.3049	0.11479	0.7539	0.54183	0.238
SAG-MED50	Ia	Ia.3	VIII		0.74519	0.36106	0.28861	0.86613	0.45161	0.24827	0.81352	0.79269	0.41646	0.8964	0.64784	0.32209	0.8238	0.65575	0.41672	0.44705	0.60186	0.37589	0.88974	0.42672	0.36452	0.83451	0.40501	0.38896	0.65447	0.33659	0.22812	0.37369	0.40399	0.23607	0.85921	0.46275	0.19791	0.616	0.39449	0.18274	1.07101	0.75592	0.29868	0.69368	0.45624	0.17424	1.03964	0.80428	0.39554
AAA795-C09	Ia	Ia.4	--		1.09371	0.50905	0.39701	1.33153	0.6185	0.33789	1.31977	1.21756	0.57868	1.43075	0.87379	0.43632	1.19845	0.97397	0.612	0.68351	0.99008	0.4881	1.39304	0.55633	0.47389	1.44234	0.56187	0.54464	1.00918	0.48637	0.30184	0.52723	0.57301	0.31695	1.1982	0.60546	0.26663	0.93655	0.62275	0.22452	1.58434	1.11515	0.42506	1.07499	0.69568	0.2167	1.63573	1.11564	0.53649
AAA795-L23	Ia	Ia.4	--		1.49236	0.52185	0.36171	2.42008	0.78995	0.27301	2.53478	2.35291	0.69268	2.90014	0.85216	0.34846	2.95203	1.18689	0.49703	0.62946	1.37389	0.52851	2.33638	0.57413	0.38612	3.14294	0.65738	0.62398	1.77127	0.58106	0.23518	0.55142	0.66524	0.24569	1.8069	0.65698	0.18852	1.58347	0.77855	0.18557	3.2568	1.51077	0.31813	1.8896	1.02643	0.19512	3.30532	1.59736	0.46271
AG-325-E08	Ia	Ia.4	--		1.28713	0.70928	0.52826	1.64524	0.92432	0.44833	1.57329	1.5346	0.85269	1.59969	1.62928	0.89623	1.44312	1.21819	0.85539	0.9315	1.28116	1.00427	1.6862	1.12032	0.90403	1.55122	0.79795	0.77679	1.14097	0.61098	0.33876	0.64748	1.18373	0.42057	1.38411	0.86917	0.3706	1.04843	0.69271	0.30225	1.86824	1.44949	0.556	1.25228	1.06256	0.2726	1.86789	1.60198	0.70658
AG-339-N18	Ia	Ia.4	--		0.88078	0.37559	0.27273	1.1291	0.49003	0.22822	1.1778	1.08803	0.41304	1.30288	0.65784	0.28355	1.25762	0.71653	0.40111	0.46606	0.70836	0.36041	1.24258	0.41288	0.2913	1.40731	0.41413	0.39369	0.90222	0.30317	0.15383	0.38171	0.40966	0.1892	1.05995	0.45215	0.17379	0.74135	0.44607	0.15481	1.59808	0.80303	0.25918	0.93306	0.53881	0.16058	1.4932	0.93001	0.34177
AG-390-O04	Ia	Ia.4	--		1.48634	0.75779	0.50601	1.77879	0.90494	0.45792	1.67919	1.61176	0.82611	1.61925	1.36394	0.58548	1.46349	1.33085	0.81263	0.88839	1.35854	0.81936	1.77542	0.86714	0.66374	1.67467	0.76856	0.68798	1.20365	0.64656	0.35548	0.64136	0.989	0.39843	1.60637	0.8524	0.31981	1.22864	0.83178	0.33831	2.01286	1.60659	0.49486	1.37765	1.04109	0.2738	2.04605	1.73639	0.7409
AG-404-P07	Ia	Ia.4	--		1.80201	0.87312	0.62531	2.15994	1.10976	0.52676	2.00113	1.93372	0.9998	1.89527	1.537	0.66998	1.74303	1.63657	0.94868	1.0562	1.73188	0.94741	2.25133	1.07953	0.82381	1.83019	0.88654	0.8304	1.34118	0.83239	0.41865	0.80799	1.19241	0.47466	1.90314	1.04169	0.35215	1.46684	1.03382	0.38246	2.36913	1.98748	0.58281	1.67794	1.35937	0.3107	2.4383	2.19647	0.88973
AG-410-N23	Ia	Ia.4	--		2.00768	0.88653	0.54856	2.58376	1.15051	0.43279	2.34093	2.28374	0.98333	2.287	1.44163	0.56264	2.10176	1.78554	0.84127	1.02617	1.91619	0.8268	2.39521	0.94884	0.66121	2.21315	0.9086	0.82314	1.59938	0.92856	0.34337	0.75589	1.18828	0.33968	2.20266	1.05566	0.27382	1.76703	1.15347	0.30391	2.7807	2.06844	0.47418	1.99837	1.51973	0.27247	2.98511	2.30757	0.7724
AG-422-C23	Ia	Ia.4	--		1.37706	0.72458	0.5352	1.68798	0.84392	0.46591	1.58529	1.55011	0.81727	1.75292	1.16817	0.56673	1.60728	1.23541	0.77383	0.86131	1.27239	0.66846	1.61636	0.77005	0.67726	1.76622	0.77515	0.7462	1.24448	0.64788	0.38234	0.68486	0.81573	0.45049	1.56108	0.78991	0.32632	1.16504	0.73234	0.31245	2.06554	1.39515	0.57736	1.3131	0.86099	0.3083	2.1215	1.53331	0.72307
AG-430-P08	Ia	Ia.4	--		5.10098	1.02108	0.80094	7.68196	2.14174	0.44076	8.2795	7.56612	1.60508	9.48604	1.85758	0.68346	9.43942	3.03035	1.18204	1.42149	3.28002	0.98272	10.0832	1.02944	0.65683	10.7247	1.37087	1.25438	6.8484	1.09593	0.37445	1.56588	1.2447	0.36898	6.36609	1.83432	0.31294	5.31905	2.62546	0.31572	11.5695	4.27687	0.46473	6.37526	3.34959	0.32645	11.2923	4.52367	0.95078
AG-447-E22	Ia	Ia.4	--		1.76045	0.78014	0.57743	2.1822	0.97813	0.44041	1.98133	1.95323	0.89485	1.92734	1.22362	0.54759	1.77751	1.5352	0.8507	0.90607	1.59768	0.72052	1.9313	0.79338	0.66116	1.84245	0.79565	0.77563	1.35677	0.80616	0.37077	0.7268	0.89887	0.40829	1.7922	0.94136	0.31181	1.51645	0.94166	0.29757	2.43094	1.70884	0.51201	1.66684	1.20975	0.27751	2.4584	1.86195	0.74178
RS39	Ia	Ia.4	--		2.83375	0.90575	0.6319	3.97867	1.37588	0.4677	4.03075	3.80342	1.16879	4.54687	1.58502	0.65614	4.42334	2.02047	0.94534	1.12986	2.19089	0.85915	5.12388	0.96382	0.70381	4.98305	0.98238	0.92903	3.33109	0.90599	0.39255	1.05279	1.0974	0.40929	3.48142	1.28869	0.33966	2.76874	1.52506	0.32932	5.50021	2.69989	0.53406	3.32974	1.98387	0.3152	5.53107	2.86055	0.87331
SAG-MED01	Ia	Ia.4	--		1.12859	0.59285	0.46112	1.41041	0.68647	0.38866	1.27901	1.24126	0.6822	1.37305	0.98083	0.50974	1.26119	1.02284	0.63937	0.70951	1.00125	0.60777	1.32862	0.6587	0.58888	1.37173	0.60812	0.61055	0.97201	0.52238	0.30962	0.56831	0.65307	0.36413	1.2463	0.65725	0.30544	0.90439	0.56948	0.27378	1.68053	1.18096	0.4817	1.05989	0.70411	0.24557	1.62504	1.25135	0.61216
SAG-MED07	Ia	Ia.4	--		0.98015	0.44467	0.3353	1.234	0.61564	0.29804	1.16456	1.07922	0.55758	1.2181	0.86978	0.40938	1.12331	0.82679	0.56528	0.58907	0.80342	0.48546	1.29294	0.58615	0.43905	1.16099	0.54791	0.50032	0.89627	0.44161	0.26699	0.44949	0.62613	0.33346	1.18735	0.59058	0.20393	0.83209	0.54821	0.21676	1.43294	0.98693	0.34181	0.95221	0.69907	0.18717	1.44794	1.11525	0.49729
SAG-MED11	Ia	Ia.4	--		1.45126	0.84624	0.57615	1.88919	1.03936	0.50465	1.78706	1.74241	0.97504	1.82779	1.78076	0.91392	1.62537	1.37282	0.9926	1.03633	1.44121	1.0772	1.9224	1.19734	0.97345	1.77477	0.92351	0.88013	1.26985	0.70239	0.39394	0.73184	1.35413	0.49662	1.61927	1.00463	0.39977	1.17703	0.83279	0.34689	2.17228	1.69784	0.61186	1.44747	1.18491	0.31299	2.20448	1.8823	0.79721
SAG-MED13	Ia	Ia.4	--		1.07336	0.57496	0.4435	1.30178	0.68176	0.39313	1.23253	1.22704	0.63585	1.34343	1.04182	0.52131	1.19557	0.93789	0.65398	0.71904	0.97512	0.62441	1.333	0.69383	0.6184	1.30553	0.6195	0.60929	0.95279	0.50238	0.29714	0.56957	0.69491	0.35477	1.15178	0.64331	0.2966	0.85988	0.56232	0.2594	1.58649	1.14741	0.45321	1.01606	0.72907	0.26407	1.55827	1.2337	0.62913
SAG-MED19	Ia	Ia.4	--		1.0982	0.59097	0.44128	1.33539	0.68806	0.40396	1.27161	1.21928	0.637	1.36701	0.94817	0.5011	1.27948	1.01263	0.61821	0.71804	0.97541	0.57808	1.33397	0.65593	0.56461	1.40702	0.59089	0.58243	0.98902	0.53326	0.29221	0.58344	0.62366	0.36972	1.22475	0.62606	0.33091	0.92445	0.58498	0.28727	1.64388	1.15577	0.46271	1.05098	0.71262	0.25915	1.55093	1.22006	0.6142
SAG-MED24	Ia	Ia.4	--		0.56899	0.24255	0.14051	0.60736	0.28854	0.13667	0.72926	0.58664	0.26843	0.6415	0.46816	0.20228	0.63171	0.45076	0.27848	0.28737	0.4549	0.26708	0.64304	0.28503	0.23865	0.55999	0.25442	0.25921	0.46395	0.24843	0.0922	0.22119	0.30659	0.1137	0.58082	0.26555	0.0997	0.43497	0.28078	0.09145	0.75427	0.49133	0.12726	0.49238	0.28848	0.089	0.77402	0.56928	0.22127
SAG-MED30	Ia	Ia.4	--		1.47158	1.66512	0.9925	1.70514	1.37764	0.85823	1.30327	1.30033	1.37211	1.16285	2.11859	0.9943	1.05149	2.22036	1.40774	1.44443	1.80323	1.44187	1.04144	1.51394	1.19345	1.11983	1.75018	1.63841	0.69753	1.62996	0.74786	0.9595	1.40809	0.63406	1.19248	1.02424	0.53838	1.0868	0.88043	0.65161	1.51706	1.86938	0.87064	1.1936	0.88499	0.46219	1.57977	2.31203	1.46112
SAG-MED38	Ia	Ia.4	--		1.40628	0.70192	0.54155	1.76618	0.88087	0.47604	1.81831	1.69243	0.83134	1.90926	1.26016	0.61836	1.79578	1.24751	0.78203	0.83369	1.24575	0.74613	2.07401	0.81001	0.72399	2.08452	0.79795	0.75446	1.42932	0.62831	0.38589	0.72233	0.84365	0.45303	1.64516	0.88238	0.3488	1.20382	0.77968	0.31422	2.43024	1.55143	0.59325	1.43295	1.02005	0.32026	2.33226	1.67082	0.72763
SAG-MED39	Ia	Ia.4	--		0.95194	0.54369	0.40581	1.12692	0.61253	0.37923	1.06582	1.07117	0.55654	1.12677	0.92125	0.48841	1.06425	0.86765	0.58243	0.67278	0.8626	0.5378	1.13277	0.59638	0.54757	1.1686	0.5297	0.53335	0.83425	0.45474	0.30884	0.50358	0.57465	0.40102	1.06775	0.56826	0.30056	0.73432	0.48028	0.25742	1.35302	1.02703	0.49144	0.89518	0.59448	0.25267	1.38748	1.04813	0.55141
SAG-MED47	Ia	Ia.4	--		1.03185	0.53488	0.41238	1.27415	0.6805	0.36073	1.16367	1.16533	0.61154	1.28387	0.99627	0.50177	1.1275	0.94763	0.61381	0.69579	0.95012	0.60082	1.27567	0.6654	0.53088	1.24565	0.58514	0.57439	0.88443	0.48375	0.29184	0.52593	0.72326	0.34375	1.13491	0.64894	0.28059	0.8347	0.56236	0.24091	1.56119	1.09511	0.43375	0.97785	0.71781	0.2311	1.50831	1.20619	0.56254
AG-426-P20	Ia	Ia.4	--		1.3083	0.65592	0.46962	1.59312	0.78786	0.42351	1.49703	1.50491	0.73008	1.59083	1.07548	0.53464	1.42266	1.14921	0.73205	0.81758	1.17605	0.64439	1.61136	0.7323	0.65211	1.54955	0.74395	0.7185	1.19492	0.59038	0.36499	0.62266	0.72061	0.40042	1.46851	0.74836	0.30681	1.05547	0.70251	0.28223	1.97225	1.34216	0.49858	1.21938	0.84197	0.26074	1.87833	1.42167	0.6853
SAG-MED09	Ia	Ia.4	--		1.07758	0.61809	0.45917	1.33766	0.69413	0.42372	1.30247	1.27992	0.67034	1.39897	1.03588	0.53935	1.27142	1.05148	0.71507	0.71749	1.01253	0.59407	1.41689	0.68658	0.61145	1.32596	0.63561	0.61904	1.03395	0.51026	0.35525	0.60873	0.69132	0.42315	1.25237	0.69708	0.32595	0.91216	0.59997	0.26766	1.65647	1.18219	0.5208	1.09401	0.68494	0.24663	1.63326	1.24448	0.64904
SAG-MED43	Ia	Ia.4	--		1.01422	0.4838	0.39081	1.26819	0.61572	0.33083	1.11658	1.13466	0.5813	1.23037	0.87801	0.44393	1.0258	0.91096	0.55205	0.60758	0.84633	0.51075	1.19863	0.6029	0.4686	1.12386	0.57289	0.56957	0.84201	0.45523	0.28253	0.51474	0.57914	0.28963	1.07353	0.58735	0.26002	0.78989	0.52663	0.23681	1.43648	1.10154	0.40426	0.9405	0.6391	0.21978	1.33835	1.07924	0.54498
AG-325-F13	Ia	Ia.4	I		1.57767	0.91151	0.66546	1.9895	1.16858	0.57642	2.01349	1.87931	1.08913	1.95578	2.0558	1.16087	1.70919	1.54244	1.12215	1.20579	1.63269	1.24316	2.14462	1.40419	1.16902	1.93505	1.05336	0.98929	1.39225	0.78401	0.47386	0.82429	1.56319	0.57414	1.73456	1.12465	0.44018	1.30287	0.91064	0.40948	2.33361	1.87891	0.69346	1.53862	1.36284	0.34514	2.34309	2.07621	0.92495
AG-325-J17	Ia	Ia.4	I		1.31913	0.72846	0.47917	1.69422	0.95554	0.41409	1.66328	1.54452	0.83473	1.65362	1.58707	0.81104	1.46867	1.19781	0.82763	0.91565	1.28792	0.96561	1.70009	1.07951	0.80858	1.63345	0.80623	0.79312	1.15749	0.6216	0.31719	0.61837	1.18994	0.40666	1.4151	0.88991	0.33492	1.07115	0.73499	0.30118	1.98514	1.47381	0.51131	1.2913	1.08001	0.25789	1.98055	1.65433	0.67411
AG-345-O09	Ia	Ia.4	I		1.57229	0.75582	0.56285	2.03238	1.00342	0.48203	1.93046	1.8719	0.89832	2.20004	1.53971	0.7918	1.95779	1.33181	0.89106	0.96289	1.37598	0.95055	2.10446	1.01982	0.83269	2.13325	0.9074	0.8131	1.5034	0.68762	0.36835	0.74701	1.16117	0.46152	1.71531	0.90721	0.34957	1.27948	0.78054	0.33606	2.47476	1.61866	0.56105	1.4886	1.08759	0.28707	2.38345	1.72251	0.75479
SAG-MED12	Ia	Ia.4	I		1.45605	0.76682	0.54383	1.77294	0.99484	0.46461	1.76572	1.65512	0.91605	1.77197	1.67761	0.93663	1.60907	1.28287	0.93165	0.97076	1.40341	1.00336	1.87514	1.14238	0.94279	1.76845	0.91258	0.8439	1.25916	0.6589	0.36895	0.70467	1.24035	0.44251	1.58195	0.9588	0.36035	1.19555	0.79996	0.33973	2.10178	1.62914	0.53811	1.4182	1.18926	0.27259	2.09692	1.73538	0.74431
SAG-MED37	Ia	Ia.4	I		1.30638	0.76025	0.56876	1.68434	0.97001	0.49499	1.61354	1.5451	0.89945	1.63194	1.69896	0.93158	1.42765	1.25567	0.92898	1.00606	1.36549	1.02393	1.7498	1.1617	0.99634	1.65538	0.86766	0.79664	1.13793	0.62052	0.38706	0.70783	1.24968	0.4756	1.39904	0.91672	0.40391	1.0499	0.71269	0.33405	1.92246	1.55917	0.61052	1.29894	1.01118	0.32235	1.98031	1.70118	0.77816
AG-349-L23	Ia	Ia.4	II		8.41275	1.63057	1.05979	12.8641	3.76573	0.45982	13.6035	12.7348	2.63035	20.4108	3.51052	0.85816	20.9243	6.32942	1.60886	2.43572	7.65803	1.48795	26.2332	1.76329	0.78121	26.46	1.99626	1.8382	21.0747	2.06906	0.42232	3.9841	2.37323	0.35932	11.8486	2.77021	0.25925	8.94051	3.89184	0.3482	22.0904	6.77221	0.41699	12.0671	5.67714	0.35311	20.1842	7.08324	1.05123
AG-426-G02	Ia	Ia.4	II		10.066	2.07034	1.2861	15.4932	4.57272	0.569	16.3083	15.1387	3.21563	24.0445	4.39735	1.09129	24.7091	7.62224	2.06383	2.99396	9.34346	1.89215	31.3533	2.2522	0.91015	31.2803	2.39418	2.17071	24.8826	2.54262	0.48322	4.7338	3.07479	0.42666	14.1792	3.43752	0.29005	10.5162	4.71036	0.40146	26.0238	8.23774	0.53005	14.2352	6.89002	0.42584	23.9183	8.86697	1.32063
AG-447-N18	Ia	Ia.4	II		7.24855	1.51691	0.98527	11.0306	3.32785	0.49791	11.693	10.8547	2.36425	17.4494	3.19159	0.83217	17.776	5.56286	1.54533	2.19897	6.72809	1.39046	22.3612	1.6473	0.79028	22.4675	1.83766	1.67534	17.7707	1.86973	0.46417	3.41791	2.17109	0.41827	9.97455	2.50021	0.32014	7.43576	3.27743	0.35055	18.7972	5.79312	0.49919	10.1743	4.81289	0.37531	17.056	6.32466	1.01305
AAA795-D22	Ia	Ia.4	III		1.7628	0.76024	0.49145	2.1303	1.01188	0.40367	1.9785	1.9212	0.87731	1.87808	1.23465	0.48768	1.73957	1.49068	0.76073	0.86188	1.58116	0.63478	1.89093	0.77543	0.60014	1.93153	0.78124	0.69637	1.42729	0.75372	0.34748	0.69961	1.03479	0.36005	2.11516	0.97202	0.27002	1.74328	1.135	0.27382	2.57437	2.00589	0.48976	1.90475	1.2192	0.23836	2.82732	2.09631	0.7352
AAA795-O20	Ia	Ia.4	III		1.70747	0.58313	0.40659	2.1136	0.85228	0.30577	2.11104	1.9145	0.70771	2.06306	0.93704	0.36491	1.92287	1.27552	0.56129	0.71202	1.34834	0.53273	1.99831	0.57887	0.45171	2.08252	0.62791	0.64225	1.543	0.62076	0.2806	0.59047	0.6864	0.29815	1.93932	0.7176	0.23036	1.49544	0.8952	0.21155	2.44042	1.43627	0.35477	1.6605	1.02241	0.18671	2.59112	1.61951	0.54681
AAA795-M18	Ib	Ib.1	I		2.71874	0.49811	0.41044	3.2111	0.86117	0.2541	3.80126	3.55095	0.6867	4.62676	0.85993	0.3127	5.17954	1.01688	0.43224	0.54003	1.24873	0.36811	6.56598	0.43591	0.35472	5.04321	0.39854	0.38017	4.11108	0.32582	0.18798	1.3267	0.53758	0.25525	3.06097	0.92251	0.20109	1.83689	0.92053	0.15817	4.9769	1.72818	0.29325	2.56388	1.6627	0.17087	3.56173	1.49533	0.39563
RS40	Ib	Ib.1	I		3.07402	0.70628	0.6008	3.70215	1.05762	0.40774	4.24116	3.96924	0.90966	5.20967	1.14048	0.49423	5.67778	1.31689	0.68522	0.75332	1.54761	0.55051	7.33863	0.64459	0.56259	5.60134	0.61081	0.58004	4.50233	0.48839	0.32324	1.58118	0.73782	0.40172	3.58475	1.15918	0.30489	2.16849	1.11447	0.27608	5.60026	2.16695	0.47633	2.8819	1.93999	0.27094	4.05395	1.8718	0.62794
AG-325-C02	Ib	Ib.1	II		1.49501	0.54663	0.44845	1.81191	0.82595	0.36622	1.88833	1.78052	0.73309	2.24377	1.19233	0.52831	2.3933	1.05218	0.61238	0.65104	0.99945	0.58883	2.38508	0.68861	0.53394	1.84579	0.59454	0.58828	1.29123	0.48094	0.33611	0.6697	0.67891	0.35813	1.75744	0.67722	0.25371	1.28748	0.67992	0.26892	2.64811	1.35967	0.39587	1.69579	1.03287	0.25735	2.40625	1.38655	0.6111
AG-470-G21	Ib	Ib.1	II		2.04616	0.54679	0.42932	2.55616	0.97949	0.30367	2.71469	2.50516	0.79811	3.26239	1.38017	0.50111	3.55953	1.23152	0.63124	0.68178	1.21521	0.61159	3.60727	0.6993	0.45131	2.81949	0.57935	0.58459	1.7147	0.44168	0.24808	0.75707	0.65491	0.28464	2.38972	0.81842	0.23519	1.73848	0.86673	0.2009	3.86776	1.68372	0.3478	2.57919	1.3459	0.1929	3.61438	1.67635	0.53577
AG-426-M19	Ib	Ib.1	III		12.4136	1.59	1.35541	15.9515	4.64103	0.4737	17.4614	16.0381	3.03833	21.7309	4.02548	0.85839	24.4772	5.53278	1.53647	2.13162	5.77609	1.47118	23.2376	1.55596	0.69897	17.8217	1.94481	1.69764	11.49	1.34066	0.3982	3.62106	1.84785	0.39339	16.0486	3.46314	0.28887	11.8307	5.28306	0.33288	26.402	8.7886	0.49534	17.5234	7.79384	0.42041	24.5025	8.01889	1.15839
GOM-A1	Ib	Ib.1	III		12.8209	1.60859	1.32299	16.4949	4.73122	0.41382	18.2069	16.7014	3.05085	22.6459	4.1439	0.83175	25.5835	5.77187	1.53164	2.0969	5.85155	1.47831	24.1983	1.57635	0.63937	18.5203	1.96273	1.69165	12.0101	1.29384	0.3415	3.78133	1.92682	0.37795	16.7752	3.63069	0.27069	12.2279	5.50584	0.30468	27.5527	9.12043	0.44917	18.4031	8.22947	0.38749	25.4531	8.25433	1.11446
GOM-A5	Ib	Ib.1	III		11.2661	1.42673	1.16555	14.6959	4.17406	0.39661	15.9593	14.5447	2.7428	20.2268	3.62121	0.73294	22.378	4.93929	1.38704	1.86801	5.20053	1.31	20.9878	1.41449	0.52051	15.8801	1.69429	1.56682	10.4244	1.2183	0.30366	3.3411	1.69188	0.3518	14.4156	3.11244	0.24336	10.6373	4.63267	0.23373	23.7429	7.93246	0.40122	15.8201	6.94784	0.31336	21.868	7.26118	1.00206
AG-325-E23	Ib	Ib.2	I		2.35474	0.68106	0.48323	2.57285	1.38223	0.32645	2.67141	2.58552	1.08486	2.02201	2.72439	0.881	1.67002	1.52147	0.82617	1.00789	1.79862	0.92735	3.1585	1.36939	0.64678	1.4933	0.98175	0.92539	1.22994	0.54289	0.24122	0.60325	1.52705	0.29084	2.19245	1.23551	0.23332	1.4713	1.22445	0.22831	2.09244	2.61949	0.35474	2.00486	2.40711	0.19828	2.80449	2.84276	0.63791
AG-337-G04	Ib	Ib.2	I		1.87861	0.69056	0.52865	1.99941	1.06271	0.42678	2.05568	2.0177	0.91479	1.72277	1.76336	0.65066	1.47915	1.31838	0.78666	0.88628	1.44723	0.72506	2.35225	0.95679	0.67451	1.39895	0.83715	0.80553	1.10332	0.5951	0.34384	0.68659	1.01622	0.40318	1.88586	0.95369	0.32184	1.294	0.9899	0.31473	1.98597	2.03326	0.48777	1.66584	1.57489	0.29071	2.3572	2.11459	0.69766
AG-359-O02	Ib	Ib.2	I		4.21869	1.04232	0.70655	4.40055	2.27069	0.44135	4.76119	4.50199	1.73456	3.49174	4.08918	1.12824	2.74669	2.4898	1.19033	1.5238	3.05867	1.29828	5.67926	1.87462	0.89155	2.56365	1.5903	1.48167	2.13232	0.84903	0.31232	0.99502	2.40519	0.38467	4.10299	2.13011	0.28624	2.78179	2.28324	0.3061	3.78294	4.4767	0.4957	3.72508	4.29224	0.26142	5.24127	4.82869	0.90691
SAG-MED16	Ib	Ib.2	I		2.61362	0.87347	0.66416	2.96845	1.49901	0.5103	2.93858	2.8875	1.2276	2.27173	2.76399	0.95274	1.88584	1.68935	1.05238	1.18165	1.98998	1.01829	3.45205	1.38172	0.87426	1.78375	1.11191	1.05736	1.47598	0.68399	0.40718	0.85504	1.54468	0.50195	2.50856	1.34435	0.37195	1.65593	1.30139	0.3759	2.43971	2.78044	0.6008	2.17762	2.36961	0.3629	3.10587	2.96831	0.86011
SAG-MED23	Ib	Ib.2	I		1.24608	0.71128	0.53291	1.52132	0.75544	0.51041	1.50244	1.46475	0.7684	1.39903	1.30158	0.66786	1.33618	1.11445	0.78605	0.80314	1.13517	0.70528	1.57084	0.79499	0.75136	1.32854	0.71428	0.72096	0.95376	0.55134	0.40466	0.69374	0.73602	0.46944	1.26954	0.75327	0.41823	0.96845	0.58312	0.39525	1.75141	1.45791	0.63495	1.16832	0.8637	0.34994	1.7535	1.47914	0.76289
SAG-MED34	Ib	Ib.2	I		2.3284	0.70764	0.51048	2.55284	1.36654	0.36378	2.66576	2.58067	1.1121	2.02811	2.71164	0.88996	1.67919	1.51331	0.8643	1.0334	1.7955	0.91644	3.25311	1.28228	0.7264	1.5176	0.96989	0.87083	1.26396	0.55196	0.2644	0.63122	1.50558	0.37273	2.16241	1.19712	0.27293	1.43165	1.13114	0.27618	2.15587	2.37743	0.40697	1.87259	2.23087	0.23341	2.71045	2.67214	0.64731
SAG-MED17	Ib	Ib.2	II		0.96926	0.4281	0.31521	1.06362	0.57151	0.28261	1.10244	1.0862	0.55527	1.01204	1.04005	0.40597	0.87522	0.76484	0.46295	0.54004	0.80596	0.46528	1.1561	0.57803	0.41136	0.87076	0.4595	0.45594	0.647	0.37546	0.21364	0.41061	0.57707	0.29759	0.95221	0.50085	0.19549	0.63457	0.47358	0.16578	1.18316	1.03048	0.32002	0.86321	0.74171	0.16333	1.29321	1.1167	0.4288
AG-404-N13	Ib	Ib.2	III		2.46134	2.8143	1.07464	2.56511	2.11428	1.03686	1.60139	1.83108	2.2923	1.5382	3.51506	0.93208	1.28308	6.17564	1.99624	2.16325	3.95391	1.78938	1.00777	2.48776	1.24398	1.1863	2.63845	2.39522	0.77335	3.7907	0.97853	1.04685	2.61754	0.70782	1.99042	2.03459	0.59448	1.89356	1.56562	0.8371	1.76623	3.35413	1.04864	1.87225	1.28862	0.59388	2.04826	4.01881	1.93499
AG-439-F23	Ib	Ib.2	III		0.80114	0.90689	0.6668	0.89475	0.75491	0.67939	0.78856	0.85529	0.79245	0.86103	1.50386	0.71815	0.84391	1.32269	0.9166	1.00793	0.92642	0.88144	0.82873	1.07935	0.91624	0.82519	1.06134	1.00494	0.60595	0.68677	0.54488	0.81909	0.71451	0.63088	0.78197	0.70342	0.50444	0.62323	0.41663	0.48878	1.07801	1.03929	0.7839	0.7019	0.52772	0.43999	0.99516	1.13272	1.00577
AG-447-N21	Ib	Ib.2	III		2.81811	3.12009	1.091	2.85835	2.5146	1.04731	1.64087	1.92645	2.65721	1.54489	4.1201	0.918	1.27674	7.51654	2.32202	2.46025	4.71927	2.0385	0.93439	2.97535	1.20006	1.12462	3.02576	2.74642	0.71264	4.78829	1.02965	1.01956	3.09496	0.70237	2.13158	2.29732	0.53978	2.19701	1.86129	0.86879	1.83869	3.78984	0.9836	2.15296	1.44808	0.5656	2.16589	4.74243	2.02303
AG-365-D07	Ib	Ib.3	I		0.87623	0.6779	0.55651	1.0909	0.65323	0.51633	0.9419	0.96856	0.67761	1.05123	0.9429	0.54755	0.96288	1.02203	0.7016	0.78063	0.91077	0.57765	0.92022	0.64104	0.6531	0.89844	0.65829	0.63013	0.6682	0.61521	0.4095	0.61559	0.60799	0.44478	0.93386	0.59951	0.36177	0.78734	0.50081	0.35264	1.24002	1.06111	0.54186	0.87384	0.56634	0.32515	1.22501	1.122	0.75929
AG-414-M23	Ib	Ib.3	I		0.9583	1.27069	1.21208	1.11061	0.96881	1.16847	0.95349	1.02241	1.2368	1.01947	1.94008	1.21669	0.93606	1.5315	1.54996	1.4997	1.16475	1.24836	1.06746	1.43381	1.51107	0.94875	0.9869	1.00451	0.67718	0.87599	0.96759	1.17456	0.88907	1.01795	0.9703	0.86331	0.9331	0.75214	0.57455	0.90047	1.18184	1.3828	1.49426	0.8715	0.69168	0.85277	1.20949	1.51709	1.74302
AG-426-G09	Ib	Ib.3	I		1.3175	1.2523	0.66504	1.56867	0.99359	0.65103	1.28634	1.29909	1.06338	1.18202	1.3304	0.60538	1.11453	1.66123	1.06229	1.08752	1.45559	0.83789	0.95844	0.91684	0.76618	1.08003	0.80634	0.76992	0.72361	1.0078	0.53816	0.74061	1.04391	0.51372	1.39864	0.86552	0.40507	1.15592	0.82493	0.44449	1.61861	1.65638	0.64117	1.29297	0.81498	0.38403	1.74831	1.73413	0.9715
AAA795-F16	Ib	Ib.4	--		4.05005	1.07132	0.73701	5.21133	1.99636	0.50388	5.39747	5.07087	1.50613	6.58087	1.92217	0.64334	5.71665	2.5423	1.04889	1.35738	3.19103	0.88647	6.73128	1.12357	0.72732	7.10538	1.49508	1.32293	5.00437	1.18395	0.43689	1.61575	1.41053	0.443	4.54313	1.63578	0.33201	3.35885	1.84725	0.36402	7.33329	3.75273	0.54602	3.859	2.67495	0.36178	6.64916	3.6195	0.93881
AAA795-M22	Ib	Ib.4	--		4.08728	1.18819	0.83447	5.02508	2.02895	0.57248	4.50016	4.21463	1.53866	4.99281	2.02934	0.81454	3.71419	2.19924	1.19328	1.4974	2.96955	0.97855	5.03445	1.14937	0.81083	4.81301	1.41516	1.30465	3.67712	1.04947	0.47302	1.34385	1.5051	0.51367	3.59868	1.55525	0.38306	2.79942	1.75462	0.41567	4.72453	3.70049	0.62873	2.85909	2.61088	0.37381	4.75055	3.31945	0.97643
AG-426-A02	Ib	Ib.4	I		3.63451	0.86388	0.56271	4.70313	1.6811	0.32998	5.03685	4.76733	1.24674	6.57884	1.56045	0.44341	5.72036	2.19251	0.84801	1.09265	2.73309	0.63755	6.52248	0.79423	0.45806	6.90689	1.27109	1.1378	4.93283	0.94979	0.28718	1.46537	1.08953	0.27623	4.26113	1.34017	0.21961	3.03121	1.61549	0.24116	6.96277	3.20086	0.35909	3.41979	2.15459	0.22198	6.22326	3.02307	0.69351
AG-426-E17	Ib	Ib.4	I		2.9524	0.86971	0.668	3.60713	1.33185	0.4828	3.76899	3.54598	1.05727	4.9885	1.33011	0.58423	4.68044	1.72642	0.79417	0.97988	2.02111	0.69294	4.86458	0.79788	0.64587	5.77163	1.09885	0.95352	4.43612	0.81113	0.41486	1.4701	0.9296	0.45607	3.78439	1.17013	0.35478	2.55429	1.30978	0.35667	5.89726	2.62435	0.59403	2.82761	1.68576	0.34445	4.69627	2.37261	0.82121
AG-430-F16	Ib	Ib.4	I		2.74734	0.91799	0.66849	3.25431	1.46017	0.49892	2.98393	2.81316	1.15577	3.04495	1.57801	0.67611	2.40875	1.57972	0.95923	1.11897	2.07773	0.79537	3.35625	0.90654	0.7313	3.04877	1.09876	0.9893	2.38883	0.79602	0.40971	1.01497	1.10354	0.4761	2.49892	1.22385	0.34711	1.87244	1.21544	0.36703	3.08939	2.5875	0.53059	1.97099	1.85915	0.33659	3.14092	2.47622	0.85388
AAA795-E22	Ib	Ib.5	--		3.17601	0.62596	0.48743	4.13321	1.23651	0.25959	4.14181	3.85871	0.89457	4.90852	0.86815	0.30457	4.04458	2.10786	0.65647	0.88223	2.67197	0.44054	3.44831	0.54517	0.34357	4.7219	0.8312	0.78197	3.91068	0.79524	0.25654	1.00882	0.84655	0.24715	4.02435	1.05706	0.20163	3.07982	1.55826	0.18645	4.72867	2.65119	0.29739	2.87083	1.75042	0.18144	4.81512	2.59421	0.5538
MED104	Ib	Ib.5	--		0.58559	0.48088	0.32932	0.80682	0.49872	0.28174	0.7229	0.69741	0.49614	0.70161	0.94086	0.44538	0.58042	0.71645	0.53132	0.58277	0.77466	0.47885	0.67913	0.69115	0.47815	0.62927	0.58866	0.53582	0.44134	0.37245	0.22233	0.38736	0.79955	0.27148	0.62512	0.44192	0.21142	0.4432	0.34322	0.23256	0.75789	0.77867	0.30083	0.51514	0.53605	0.17111	0.76737	0.84287	0.43463
SAG-MED15	Ib	Ib.5	--		0.83446	0.62125	0.50538	1.01566	0.63155	0.45423	0.9527	0.94187	0.67113	1.01921	1.10759	0.60926	0.87716	0.93319	0.70587	0.74525	0.93882	0.62515	0.94953	0.80641	0.68958	0.90898	0.75104	0.69683	0.64635	0.49512	0.37246	0.54915	0.83517	0.46393	0.85865	0.6068	0.36544	0.64708	0.43388	0.34074	1.14331	1.06088	0.55768	0.74311	0.65185	0.31506	1.11622	1.09788	0.65887
NORP132	Ib	Ib.6	--		0.64152	0.46369	0.41172	0.76357	0.46806	0.38709	0.6747	0.70363	0.47603	0.76863	0.66813	0.46055	0.70471	0.65937	0.55109	0.53199	0.61177	0.44082	0.76112	0.45847	0.63205	0.72395	0.46577	0.4541	0.57406	0.41342	0.32874	0.48414	0.4216	0.47392	0.7101	0.43545	0.347	0.52041	0.34207	0.3021	0.95167	0.75266	0.51395	0.58117	0.4215	0.27467	0.87021	0.74508	0.58422
NP144	Ib	Ib.6	--		0.45324	0.36566	0.38036	0.50099	0.33624	0.33405	0.48321	0.45336	0.39832	0.53587	0.52623	0.38955	0.50838	0.51758	0.46673	0.48841	0.41082	0.34492	0.5386	0.38979	0.51524	0.4697	0.32419	0.34134	0.38178	0.27054	0.28429	0.38485	0.29064	0.4225	0.45092	0.29073	0.31986	0.3543	0.20976	0.21	0.54092	0.48948	0.43239	0.39878	0.26149	0.25536	0.56479	0.53573	0.44817
AG-410-D23	Ib	Ib.6			0.83273	1.35744	1.10307	0.90792	0.96658	1.08812	0.80385	0.88448	1.1374	0.892	1.858	1.26731	0.75348	1.60089	1.53739	1.4229	1.08986	1.42248	0.85761	1.4065	1.7209	0.85034	1.18348	1.21648	0.61378	1.00054	0.95099	1.06759	0.79011	1.00928	0.86146	0.78576	0.91585	0.631	0.48868	0.77808	1.08226	1.26414	1.32553	0.72246	0.50389	0.6885	1.03535	1.32875	1.46295
AAA240-E13	Ic	Ic.1	--		0.30292	0.30122	0.42418	0.32814	0.25369	0.38812	0.2864	0.29769	0.34861	0.31481	0.36367	0.55516	0.2482	0.32444	0.46402	0.45829	0.31963	0.29337	0.30622	0.26738	0.75789	0.31867	0.26745	0.27713	0.24368	0.23488	0.31139	0.39555	0.22493	0.84394	0.26824	0.25306	0.55942	0.21901	0.15765	0.27391	0.37704	0.38935	0.6713	0.24252	0.18583	0.42415	0.3437	0.39134	0.53517
AG-464-B04	Ic	Ic.1	--		0.33099	0.31451	0.61651	0.39606	0.30663	0.52948	0.31589	0.35005	0.40842	0.38142	0.45793	0.64459	0.30348	0.38505	0.55484	0.61206	0.35418	0.37248	0.39536	0.33155	1.04609	0.36318	0.29199	0.33925	0.28156	0.24087	0.41753	0.5184	0.25533	0.98699	0.34661	0.28724	0.72475	0.27014	0.18831	0.37563	0.44545	0.46819	0.90332	0.28637	0.23696	0.55129	0.40085	0.47394	0.68112
ARS1026	Ic	Ic.1	--		0.31154	0.25773	0.28105	0.34956	0.23284	0.25017	0.29863	0.31445	0.29375	0.37781	0.40941	0.31318	0.36253	0.38538	0.28757	0.36552	0.33262	0.29589	0.34814	0.2926	0.43753	0.30085	0.23374	0.24341	0.20626	0.2098	0.19261	0.28592	0.20583	0.35426	0.30363	0.21082	0.26752	0.23132	0.14969	0.16097	0.38933	0.30765	0.37258	0.27512	0.14472	0.19166	0.4065	0.39487	0.34766
AAA288-G21	Ic	Ic.1	I		0.34039	0.33878	0.50148	0.40092	0.28438	0.41072	0.34648	0.37559	0.38462	0.40611	0.42848	0.66704	0.29739	0.3953	0.53214	0.5478	0.35066	0.35485	0.41064	0.31163	1.03115	0.38573	0.31634	0.31177	0.30356	0.22946	0.29518	0.42589	0.24598	1.24739	0.32042	0.29573	0.7506	0.2957	0.18231	0.27786	0.45311	0.43213	0.81302	0.29117	0.22394	0.50515	0.38056	0.42803	0.59231
AAA288-N07	Ic	Ic.1	I		0.27252	0.32496	0.5475	0.32046	0.25248	0.51111	0.24925	0.28755	0.41933	0.31418	0.4432	0.72692	0.25427	0.31748	0.5143	0.58278	0.31214	0.31918	0.30883	0.30243	1.10929	0.31126	0.26814	0.32157	0.21051	0.21991	0.37618	0.47354	0.22987	1.21169	0.2657	0.26895	0.8218	0.20619	0.14814	0.36756	0.37196	0.38145	0.97865	0.226	0.19535	0.61651	0.35236	0.40207	0.67019
AG-464-P07	Ic	Ic.1	I		0.28921	0.27341	0.45028	0.35772	0.24521	0.38977	0.29462	0.30476	0.34301	0.31236	0.35993	0.64619	0.26686	0.29184	0.41839	0.43935	0.29046	0.29386	0.31582	0.25251	0.90712	0.33954	0.24599	0.26093	0.23869	0.21751	0.28366	0.38039	0.21726	1.18949	0.29536	0.23585	0.69703	0.23297	0.15158	0.28156	0.38217	0.36338	0.74615	0.24872	0.1822	0.49475	0.32515	0.37902	0.54899
AG-414-E02	Ic	Ic.2	--		0.378	1.47778	2.61067	0.34043	0.95683	2.68119	0.27823	0.41955	1.65723	0.31471	1.11463	1.69554	0.24188	0.89815	2.64068	2.44879	0.50864	1.1093	0.30069	0.95539	2.67455	0.31453	0.71491	1.17511	0.20665	0.61434	3.30733	3.27153	0.41679	2.40149	0.3147	0.60467	1.95261	0.24819	0.2438	2.02396	0.35177	0.83902	3.24661	0.25631	0.25551	1.94775	0.34356	1.10289	3.68664
AG-426-I15	II	IIa.A.1	--		0.86838	1.10399	0.75203	1.02799	0.89368	0.73913	0.74774	0.80874	0.8769	0.7422	0.95398	0.6171	0.47534	0.98394	0.92311	0.97512	1.36669	0.60618	0.4569	0.68299	0.77471	0.6442	1.38993	1.28867	0.40089	1.48076	0.62971	0.73569	1.39546	0.49612	0.79814	0.92972	0.40372	0.73364	0.65128	0.54559	0.87357	1.65936	0.68184	0.75365	0.7876	0.38632	0.88975	1.55974	1.14162
AG-430-I06	II	IIa.A.1	--		0.95177	1.09943	0.67542	1.19985	1.03883	0.70019	0.86052	0.88136	0.88333	0.78451	0.99945	0.57708	0.57368	1.08148	0.93035	0.99622	1.38455	0.69694	0.58592	0.6737	0.64744	0.73613	1.34484	1.2091	0.43996	1.32226	0.54325	0.71416	1.27241	0.40134	0.73977	0.92609	0.35307	0.66571	0.63884	0.50973	0.88886	1.50239	0.59107	0.67676	0.7869	0.32932	0.89362	1.50775	1.02963
AG-430-L02	II	IIa.A.1	--		0.79222	0.98415	0.52399	0.98858	0.92022	0.57597	0.68981	0.68662	0.7559	0.5308	0.8006	0.39517	0.41327	0.89561	0.7604	0.80098	1.17992	0.57717	0.32958	0.52986	0.48309	0.46569	1.28824	1.10243	0.25848	1.20442	0.42547	0.55449	1.15437	0.31061	0.54887	0.79243	0.22718	0.52549	0.51922	0.4043	0.64483	1.28663	0.42494	0.52876	0.67557	0.21598	0.68307	1.31646	0.8287
MED769	II	IIa.A.1	--		0.41591	0.50731	0.35094	0.48076	0.40037	0.34226	0.34938	0.37411	0.42278	0.36581	0.46759	0.34018	0.21563	0.47591	0.4987	0.49153	0.71761	0.30109	0.2239	0.3125	0.3861	0.30644	0.52871	0.52773	0.1768	0.77886	0.28406	0.32804	0.81683	0.26139	0.45805	0.49529	0.20972	0.40786	0.38365	0.24835	0.42663	0.90501	0.33771	0.33609	0.39638	0.21454	0.48245	0.80977	0.54359
AG-365-O22	II	IIa.A.2	--		1.1816	1.1145	0.87253	1.45939	1.17967	0.8415	1.01158	1.09095	1.21245	0.83967	1.55009	0.655	0.63507	1.54191	1.21933	1.2134	1.50911	1.05576	0.61194	0.91821	0.84414	0.91483	1.0061	0.9874	0.50467	1.8068	0.63924	0.66415	1.36467	0.49785	1.01069	0.93255	0.40558	0.9289	0.76878	0.50579	1.04471	1.62646	0.60634	0.88419	0.88826	0.37826	1.13936	1.84987	1.03287
AG-426-L23	II	IIa.A.2	--		0.84221	0.90297	0.76841	1.09517	0.96363	0.72744	0.77865	0.83136	1.01901	0.68914	1.49861	0.5735	0.52338	1.25203	1.10503	1.115	1.16985	1.08904	0.55687	0.96416	0.74294	0.68378	0.79463	0.84032	0.41598	1.317	0.51813	0.56396	1.13432	0.37842	0.76268	0.83884	0.32676	0.69765	0.60791	0.46889	0.85613	1.49931	0.54949	0.70862	0.72033	0.27701	0.91762	1.53166	0.89836
AG-435-G05	II	IIa.A.2	--		0.63235	0.83983	0.75723	0.83075	0.86983	0.75646	0.54105	0.62202	1.00054	0.39236	1.47927	0.51126	0.30992	1.13817	0.98864	1.05955	0.99084	1.06729	0.2618	0.88703	0.72275	0.42562	0.58765	0.59034	0.23364	1.10415	0.42601	0.45742	1.01325	0.34912	0.4912	0.63013	0.31323	0.46508	0.47086	0.40604	0.53155	1.14833	0.49788	0.47999	0.57192	0.24845	0.61892	1.26113	0.73055
MED-G40	II	IIa.A.2	--		0.43032	0.40187	0.37184	0.53593	0.3852	0.33191	0.4273	0.43184	0.41448	0.43242	0.55403	0.43129	0.37343	0.46914	0.40622	0.48027	0.5061	0.36333	0.37682	0.33653	0.48528	0.50733	0.38183	0.39394	0.34391	0.38515	0.26148	0.37248	0.45439	0.30881	0.42012	0.37336	0.27249	0.33437	0.26017	0.24739	0.49056	0.58867	0.39745	0.36534	0.31058	0.20212	0.50499	0.60345	0.50432
AAA795-E07	II	IIa.B	--		2.38642	0.62229	0.52572	2.83983	1.17797	0.35553	2.47104	2.31504	0.82236	3.10745	0.82682	0.47181	2.52012	1.08937	0.68531	0.8086	1.24166	0.5123	3.14078	0.4674	0.55607	3.7855	0.7636	0.70851	3.12717	0.6031	0.32445	0.94447	0.75379	0.36169	2.65959	1.08043	0.27097	2.00694	1.38943	0.2552	3.5154	2.23376	0.43746	1.74358	1.48779	0.25043	2.83858	1.69081	0.6771
AAA795-N17	II	IIa.B	--		1.3365	0.47489	0.41194	1.41398	0.72736	0.34451	1.22125	1.24583	0.59459	1.42046	0.67846	0.38313	1.11363	0.79086	0.55113	0.58737	0.84652	0.42639	1.53797	0.42864	0.51664	1.55327	0.5124	0.5223	1.37295	0.45215	0.31247	0.61706	0.59032	0.34488	1.3271	0.79086	0.25647	0.97301	0.75657	0.23797	1.66048	1.3566	0.45917	0.98861	0.84705	0.25108	1.42402	1.07178	0.57872
AG-313-A04	II	IIa.B	--		1.22706	0.45469	0.38492	1.40361	0.69844	0.31038	1.2235	1.13618	0.57632	1.38529	0.66715	0.37342	1.07327	0.73458	0.52878	0.53031	0.8223	0.40747	1.45953	0.39178	0.44366	1.5388	0.51415	0.49899	1.32924	0.44829	0.27666	0.56574	0.56163	0.29544	1.26577	0.7113	0.2292	0.90088	0.70569	0.22135	1.48987	1.23623	0.37811	0.88286	0.74563	0.19586	1.24317	1.01274	0.53375
AG-325-E13	II	IIa.B	--		0.74774	0.5997	0.45737	0.90172	0.59907	0.41436	0.77002	0.7977	0.59908	0.81956	0.85624	0.55837	0.68823	0.67942	0.58606	0.64578	0.78632	0.51603	0.7886	0.55956	0.61539	0.8556	0.69984	0.66186	0.66583	0.54806	0.36946	0.52905	0.78212	0.38858	0.8	0.62798	0.34112	0.58603	0.46859	0.369	0.95635	1.00128	0.50764	0.63813	0.58357	0.2713	0.86587	0.936	0.70577
AG-325-J13	II	IIa.B	--		0.68811	0.45444	0.38133	0.80928	0.50697	0.35949	0.65947	0.70932	0.48258	0.71128	0.66196	0.45899	0.57985	0.55777	0.49451	0.54172	0.66397	0.38571	0.68753	0.41206	0.55059	0.79319	0.47288	0.4887	0.58532	0.42609	0.30748	0.45707	0.57839	0.33068	0.64039	0.51003	0.26655	0.50115	0.38499	0.30232	0.84819	0.84243	0.42251	0.53056	0.48615	0.2384	0.76264	0.81013	0.56253
AG-345-F21	II	IIa.B	--		0.74826	0.53728	0.42152	0.92204	0.54235	0.40196	0.77766	0.78941	0.53852	0.87883	0.86324	0.43613	0.69169	0.68006	0.60251	0.59841	0.72138	0.5264	0.83723	0.61994	0.5748	0.9554	0.57576	0.58492	0.69033	0.52776	0.34104	0.51155	0.60126	0.39005	0.83547	0.59227	0.29536	0.60745	0.4335	0.28882	1.0211	0.97544	0.50488	0.63713	0.51779	0.25186	0.93497	0.88532	0.61135
AG-390-C22	II	IIa.B	--		1.35839	1.9995	1.16054	1.7352	1.4018	1.08667	1.25713	1.29605	1.50928	1.1709	2.31987	1.13857	0.85983	1.82197	1.59467	1.68484	2.38838	1.12817	0.84047	1.4623	1.37813	1.0633	1.78104	1.72723	0.65816	1.81585	0.87609	1.05968	2.63442	0.68747	1.18331	1.5559	0.65181	1.10053	0.96051	0.92543	1.43244	2.63895	1.06523	1.18766	1.21602	0.61926	1.49371	2.29261	1.7467
AG-422-I02	II	IIa.B	--		1.50867	0.48354	0.40536	1.63574	0.81359	0.30095	1.41679	1.38524	0.60259	1.61438	0.67679	0.35315	1.30014	0.88497	0.51542	0.57617	0.90652	0.40527	1.82881	0.4079	0.43507	1.84727	0.53039	0.5301	1.60283	0.48305	0.28938	0.6362	0.62409	0.2597	1.56721	0.79235	0.233	1.07916	0.8707	0.21959	1.86647	1.41826	0.29864	1.05816	0.89915	0.18646	1.50329	1.16816	0.54135
CPC306	II	IIa.B	--		0.82066	0.40965	0.33145	0.94973	0.51715	0.30358	0.79004	0.79253	0.46628	0.92703	0.54877	0.36614	0.69959	0.59154	0.42901	0.49543	0.67893	0.36411	0.94356	0.3801	0.41127	0.99849	0.40929	0.40896	0.85519	0.41896	0.26386	0.46569	0.52605	0.28235	0.85738	0.55638	0.23158	0.63962	0.46974	0.22754	1.08858	0.94972	0.39966	0.63134	0.53249	0.19389	0.9303	0.80698	0.48491
HIMB058	II	IIa.B	--		0.80465	0.43181	0.37262	0.9334	0.50831	0.31565	0.785	0.78041	0.47259	0.93698	0.57274	0.36885	0.75721	0.6105	0.48133	0.50761	0.65057	0.35564	0.96182	0.37334	0.46509	1.05014	0.45362	0.43672	0.77787	0.41388	0.28427	0.45753	0.45398	0.31213	0.84463	0.52713	0.26166	0.61937	0.45589	0.23206	1.12698	0.90214	0.41145	0.65126	0.51001	0.21248	0.97106	0.78835	0.52354
MED724	II	IIa.B	--		0.57453	0.3766	0.30137	0.65254	0.36562	0.2611	0.58406	0.54389	0.35692	0.70406	0.48621	0.30929	0.529	0.49156	0.40958	0.40876	0.5305	0.31238	0.67707	0.35215	0.31544	0.72146	0.39932	0.3541	0.5202	0.33514	0.21957	0.3262	0.37011	0.19208	0.55621	0.38706	0.19551	0.39142	0.31565	0.17626	0.7486	0.61151	0.30967	0.42062	0.34613	0.15017	0.58026	0.63611	0.43156
MED727	II	IIa.B	--		0.36566	0.24384	0.22074	0.47982	0.26126	0.17597	0.34738	0.40372	0.25855	0.39056	0.31992	0.22206	0.30738	0.32588	0.24712	0.28375	0.41362	0.20997	0.31863	0.2126	0.25758	0.46264	0.30765	0.27254	0.2864	0.29918	0.17322	0.26665	0.31051	0.17073	0.32796	0.27591	0.1315	0.27859	0.24584	0.13518	0.4597	0.44456	0.16824	0.30113	0.28309	0.11181	0.38174	0.50432	0.29721
MED827	II	IIa.B	--		0.67719	0.44938	0.36596	0.80286	0.45734	0.31389	0.66164	0.6755	0.45303	0.79722	0.57346	0.35909	0.58508	0.59051	0.48574	0.50927	0.61288	0.37742	0.75564	0.37725	0.41825	0.86909	0.44345	0.41571	0.627	0.39195	0.2932	0.42953	0.46699	0.3064	0.68635	0.47476	0.27162	0.50319	0.36243	0.25519	0.95855	0.7914	0.42403	0.53551	0.41244	0.22654	0.76659	0.75324	0.54174
MED872	II	IIa.B	--		0.40855	0.31096	0.2755	0.47919	0.30394	0.23625	0.39854	0.40761	0.30042	0.44849	0.38619	0.29051	0.34697	0.35348	0.34266	0.35863	0.37439	0.28544	0.42038	0.27746	0.34494	0.492	0.32141	0.29526	0.32113	0.24537	0.20037	0.28903	0.31158	0.22719	0.39208	0.29661	0.18309	0.30286	0.233	0.1749	0.50474	0.44957	0.30325	0.31449	0.2747	0.15967	0.42706	0.44038	0.37806
MED-G43	II	IIa.B	--		0.39056	0.21071	0.17431	0.46772	0.23415	0.13344	0.37241	0.33514	0.22318	0.49344	0.26785	0.18452	0.39792	0.28087	0.20317	0.22469	0.32231	0.17702	0.4696	0.17938	0.20266	0.48961	0.16793	0.17968	0.38951	0.17137	0.11571	0.19286	0.20311	0.16379	0.42386	0.23617	0.10666	0.29261	0.195	0.12456	0.54445	0.42944	0.17771	0.27192	0.2683	0.08772	0.42156	0.34818	0.2392
SAG-MED05	II	IIa.B	--		0.61353	0.50368	0.37749	0.70971	0.46715	0.3687	0.57662	0.60195	0.46633	0.69067	0.65232	0.43951	0.53407	0.60328	0.52094	0.54992	0.63519	0.42727	0.61218	0.43764	0.54908	0.70953	0.51772	0.54584	0.51903	0.46946	0.30886	0.43634	0.59823	0.32712	0.59298	0.49413	0.27745	0.45365	0.3513	0.28611	0.80637	0.86614	0.4594	0.50862	0.40729	0.25587	0.72137	0.73731	0.57781
SAG-MED29	II	IIa.B	--		0.9123	0.97074	0.72006	1.06138	0.77469	0.68564	0.88978	0.89237	0.86343	0.96305	1.23009	0.77516	0.7397	1.01603	0.94693	0.97525	1.11136	0.7566	0.86435	0.83984	1.0128	0.9762	0.95241	0.94239	0.72182	0.82781	0.61107	0.81792	1.1131	0.60032	0.90138	0.8633	0.50081	0.68092	0.53695	0.62802	1.12136	1.36905	0.85815	0.72413	0.68367	0.44916	0.98378	1.18298	1.13188
AG-325-C03	II	IIa.B	I		0.88051	0.38637	0.33871	1.01686	0.52421	0.2865	0.85254	0.83011	0.45105	0.99828	0.5512	0.38429	0.75732	0.62528	0.46804	0.51419	0.65806	0.34498	0.98913	0.37368	0.40558	1.06127	0.4132	0.41436	0.85264	0.37082	0.25806	0.45257	0.46542	0.22609	0.87177	0.53609	0.21345	0.65215	0.51792	0.23286	1.10335	0.93084	0.34007	0.65031	0.59066	0.19425	0.89933	0.78066	0.47219
SAG-MED28	II	IIa.B	I		0.64801	0.35097	0.29582	0.74296	0.45443	0.25593	0.67762	0.63624	0.42203	0.69731	0.53395	0.38168	0.56633	0.49934	0.37334	0.4147	0.51622	0.33451	0.71511	0.35743	0.39097	0.79694	0.33546	0.36448	0.60772	0.32726	0.22886	0.36032	0.45902	0.24427	0.68973	0.46676	0.21012	0.5115	0.39011	0.20044	0.84989	0.77405	0.29803	0.53957	0.49454	0.18752	0.72097	0.67587	0.43084
SAG-MED41	II	IIa.B	I		0.75134	0.51117	0.43047	0.90845	0.56489	0.37854	0.7515	0.75968	0.55772	0.91225	0.68146	0.53828	0.66574	0.63698	0.55144	0.62063	0.67478	0.47544	0.88101	0.48317	0.59411	0.89917	0.46461	0.49222	0.68086	0.42961	0.34117	0.51065	0.57329	0.38595	0.74846	0.60056	0.326	0.58676	0.4479	0.28044	1.0014	0.91363	0.48221	0.6164	0.55446	0.25959	0.85236	0.85873	0.60958
AG-470-E16	IIIa	IIIa.1	--		0.13616	0.09383	0.07692	0.16207	0.08352	0.07707	0.14295	0.15167	0.09971	0.17493	0.13682	0.0803	0.12816	0.12998	0.09404	0.11199	0.12384	0.07885	0.1909	0.09267	0.10531	0.19543	0.09629	0.09333	0.14052	0.06269	0.06917	0.09904	0.07808	0.05907	0.1611	0.09422	0.06291	0.11415	0.06785	0.05023	0.21399	0.1668	0.10522	0.12965	0.09746	0.049	0.18033	0.15798	0.10264
HIMB114	IIIa	IIIa.1	--		0.15178	0.11071	0.12109	0.18505	0.11419	0.10433	0.16767	0.1653	0.12633	0.18918	0.16498	0.11777	0.17313	0.14295	0.11151	0.13043	0.14062	0.0961	0.18134	0.11911	0.12978	0.20097	0.10868	0.11951	0.13114	0.10056	0.09631	0.13682	0.10527	0.09829	0.15355	0.11439	0.07655	0.12832	0.102	0.08854	0.20847	0.17222	0.12465	0.14665	0.10813	0.09048	0.20385	0.18913	0.14897
MED1116	IIIa	IIIa.1	--		0.19612	0.14981	0.15833	0.22168	0.1561	0.14656	0.18887	0.19712	0.17304	0.24289	0.22983	0.17775	0.19002	0.20628	0.20474	0.22022	0.17929	0.13249	0.21602	0.14737	0.20141	0.2489	0.14284	0.16675	0.17587	0.14091	0.14379	0.19284	0.14262	0.14608	0.2133	0.15323	0.12496	0.17141	0.12752	0.13004	0.25259	0.23391	0.18773	0.17291	0.13385	0.14572	0.23547	0.25758	0.21705
SP27	IIIa	IIIa.1	--		0.21157	0.15354	0.14151	0.24369	0.14296	0.12824	0.2206	0.22688	0.16408	0.24585	0.23122	0.15886	0.20709	0.20477	0.15965	0.1769	0.17867	0.13278	0.24682	0.14949	0.17874	0.2443	0.16369	0.15685	0.17593	0.11898	0.131	0.15796	0.13054	0.12225	0.2185	0.13199	0.10004	0.17502	0.10996	0.10495	0.29706	0.22815	0.18102	0.20122	0.14214	0.10916	0.27145	0.25545	0.18798
IMCC9063	IIIa	IIIa.2	--		0.0519	0.04408	0.04065	0.0645	0.03678	0.0314	0.05042	0.05206	0.04186	0.05959	0.05612	0.05075	0.04033	0.059	0.05914	0.05338	0.05585	0.03985	0.05724	0.04518	0.06223	0.0504	0.0441	0.04274	0.04815	0.03358	0.03007	0.04999	0.0446	0.03786	0.05127	0.05321	0.04141	0.05972	0.03795	0.03013	0.0728	0.0567	0.04553	0.04389	0.04265	0.02578	0.0668	0.06102	0.05263
AG-359-E06	IIIa	IIIa.3	--		0.72276	0.19557	0.13678	0.76794	0.36872	0.09721	0.6704	0.63785	0.23768	1.00215	0.22078	0.12506	0.74682	0.283	0.17615	0.21267	0.44362	0.14727	1.22621	0.11695	0.10901	1.09765	0.19779	0.16219	0.95119	0.15407	0.08485	0.30965	0.32071	0.07166	0.83247	0.30413	0.05662	0.49736	0.4153	0.07353	0.9457	0.636	0.09134	0.46714	0.44194	0.06527	0.65279	0.54658	0.16559
MED602	IIIa	IIIa.3	--		0.31054	0.10674	0.07254	0.3349	0.20823	0.05459	0.28285	0.27566	0.12516	0.41353	0.1351	0.07985	0.32147	0.14803	0.10341	0.13603	0.20107	0.09916	0.51721	0.0911	0.08106	0.45199	0.12889	0.10504	0.40437	0.08987	0.05108	0.15585	0.21889	0.05547	0.36687	0.17623	0.04212	0.21816	0.21205	0.04631	0.42977	0.30997	0.06286	0.20428	0.21839	0.03908	0.29823	0.28108	0.09776
MED817	IIIa	IIIa.3	--		0.20237	0.13728	0.09939	0.1961	0.15539	0.09329	0.2097	0.20337	0.13646	0.26159	0.19127	0.1417	0.20982	0.17263	0.14002	0.15253	0.17264	0.12804	0.2633	0.14343	0.13007	0.28618	0.17275	0.12755	0.21512	0.11567	0.07969	0.14499	0.22231	0.08515	0.17833	0.11146	0.06266	0.1398	0.11808	0.08042	0.27218	0.19727	0.11517	0.16953	0.14398	0.05357	0.22173	0.22224	0.13701
AG-333-C14	IV	IV	--		0.17579	0.08951	0.0796	0.21106	0.14187	0.05612	0.21424	0.22115	0.12577	0.17304	0.30798	0.14114	0.13616	0.12409	0.10592	0.11969	0.21345	0.12772	0.24424	0.31685	0.10031	0.17858	0.14537	0.1381	0.13332	0.06572	0.04301	0.09549	0.34012	0.06084	0.26557	0.20944	0.04101	0.18095	0.15073	0.05679	0.25795	0.32145	0.07027	0.19288	0.39186	0.04899	0.2285	0.33683	0.10039
AG-337-G06	IV	IV	--		0.23241	0.09513	0.0809	0.2688	0.17213	0.05559	0.27399	0.28684	0.14149	0.19238	0.31133	0.10768	0.16417	0.14729	0.09204	0.12606	0.26764	0.11816	0.30071	0.29351	0.08676	0.20107	0.20479	0.19403	0.15127	0.07575	0.04538	0.09744	0.38208	0.05215	0.31236	0.26613	0.03869	0.21564	0.19248	0.05185	0.30306	0.41419	0.06635	0.24809	0.49952	0.05168	0.29744	0.49929	0.10336
AG-422-B15	IV	IV	--		7.19399	0.65582	0.59214	7.48929	2.23998	0.0941	8.20715	7.62517	1.26815	5.49491	1.87026	0.21479	5.98247	2.85021	0.44853	0.98427	4.66271	0.43499	7.8437	0.84462	0.11593	7.12427	1.50842	1.31746	6.58303	0.72192	0.0578	2.05225	1.29842	0.0795	14.4035	3.025	0.05533	10.6544	5.17413	0.10163	10.8691	8.36804	0.07698	7.90706	6.62293	0.16663	11.288	4.83499	0.41363
AG-422-N09	IV	IV	--		7.1944	0.6555	0.59215	7.48937	2.23979	0.0937	8.20876	7.62353	1.26762	5.49497	1.87116	0.2138	5.98329	2.84977	0.44853	0.98428	4.66304	0.43528	7.8421	0.84463	0.11541	7.11941	1.50922	1.31704	6.58279	0.72192	0.0578	2.05256	1.29782	0.0795	14.4075	3.02536	0.05533	10.6562	5.17418	0.10163	10.8698	8.36748	0.07698	7.90683	6.623	0.16663	11.2889	4.83504	0.41363
AG-461-B04	IV	IV	--		0.37702	0.10493	0.10273	0.39746	0.25028	0.05743	0.47519	0.47836	0.17713	0.25649	0.41518	0.13654	0.26478	0.21927	0.12242	0.17249	0.41352	0.14275	0.5003	0.38477	0.08364	0.29678	0.24827	0.24476	0.25266	0.10491	0.05132	0.13261	0.56094	0.0557	0.6172	0.42391	0.04826	0.44303	0.3417	0.05379	0.49596	0.70058	0.05995	0.4617	0.83464	0.05802	0.52701	0.71059	0.12161
SAG-MED32	IV	IV	--		0.24557	0.10439	0.07406	0.30202	0.16525	0.05451	0.29667	0.27719	0.14411	0.24277	0.38001	0.15611	0.20751	0.15529	0.12661	0.13456	0.27103	0.16683	0.37555	0.38698	0.12675	0.24829	0.16344	0.17346	0.17544	0.05526	0.04307	0.10533	0.41136	0.077	0.36777	0.26635	0.03935	0.22604	0.18239	0.04781	0.32302	0.4051	0.08218	0.27073	0.48714	0.05124	0.34312	0.42943	0.10144
AG-337-I02	V	V	--		1.6379	0.36208	0.19286	1.45499	0.78576	0.0986	2.27227	2.04035	0.53646	2.35002	0.54075	0.21322	2.32961	0.74644	0.28232	0.36982	0.97041	0.31945	3.28842	0.52817	0.13292	1.81807	0.67701	0.61062	1.71233	0.46306	0.07701	0.61465	0.88944	0.09566	1.92627	0.8746	0.07421	1.23745	1.15222	0.07243	2.07312	1.21367	0.11744	1.82691	1.23089	0.07416	2.7943	1.54479	0.22724
AG-349-E10	V	V	--		4.62069	0.29016	0.36159	6.2707	1.1574	0.04822	11.7633	10.5105	0.57954	9.12862	0.31533	0.08936	12.0594	0.79984	0.15549	0.39098	1.89648	0.15297	14.9164	0.18581	0.05959	10.0272	0.23703	0.22138	6.48184	0.11062	0.04231	1.92319	0.52041	0.0418	8.09543	1.4616	0.02998	5.88559	2.37516	0.03806	13.704	2.72346	0.0625	8.37507	4.09022	0.09204	13.8546	1.99923	0.15066
AG-404-P08	V	V	--		4.09501	0.27993	0.2959	5.554	1.00632	0.05026	10.2667	9.39556	0.53324	8.51346	0.30662	0.0922	11.2125	0.73298	0.15456	0.37038	1.64651	0.14186	13.6583	0.16432	0.05533	9.13073	0.24643	0.21414	5.69509	0.13411	0.0414	1.71825	0.45661	0.04036	6.96608	1.29961	0.03719	5.20007	2.10696	0.03333	12.4316	2.48493	0.05903	7.68142	3.59071	0.09894	12.8991	1.87598	0.11947
AG-410-B18	V	V	--		2.14771	0.43681	0.24001	1.9098	0.96281	0.08472	3.05379	2.81714	0.60858	3.10917	0.58415	0.20526	3.03912	0.9944	0.25913	0.39779	1.19895	0.34079	4.22433	0.51935	0.1411	2.27098	0.71703	0.66849	2.11612	0.56365	0.07	0.78815	1.04904	0.08679	2.70583	1.20633	0.05223	1.81991	1.71582	0.06884	2.9738	1.70158	0.09917	2.52449	1.64906	0.07134	3.8864	2.03701	0.23295
HIMB59	V	V	--		0.12992	0.07032	0.07727	0.1441	0.06754	0.06412	0.20665	0.17599	0.07719	0.18502	0.08747	0.07304	0.21315	0.09239	0.08008	0.07639	0.08301	0.07186	0.24395	0.06769	0.0841	0.18665	0.08645	0.07898	0.12498	0.06647	0.06016	0.09659	0.06699	0.06034	0.16092	0.09012	0.05228	0.12087	0.07255	0.04729	0.25546	0.11827	0.084	0.1422	0.08993	0.05587	0.23228	0.11418	0.09558
NAT182	V	V	--		0.0354	0.02097	0.01899	0.04224	0.0216	0.0155	0.06226	0.05198	0.01955	0.05874	0.03639	0.02402	0.07109	0.0364	0.02908	0.02278	0.02726	0.02563	0.0715	0.02895	0.02838	0.05409	0.02293	0.02009	0.03481	0.01912	0.01826	0.02223	0.01887	0.01542	0.04519	0.02505	0.01774	0.02756	0.01959	0.01167	0.06618	0.03389	0.0289	0.04435	0.02651	0.01449	0.06471	0.03391	0.02911
NP101	V	V	--		0.65451	0.09602	0.06704	0.81743	0.23422	0.02116	0.5627	0.5297	0.1196	0.5173	0.10004	0.01687	0.68961	0.426	0.06456	0.11242	0.40152	0.06492	0.25231	0.08659	0.01683	0.47265	0.18999	0.16432	0.43613	0.20185	0.02168	0.12651	0.16282	0.0071	0.66012	0.18235	0.01052	0.59265	0.37841	0.0164	0.81829	0.54509	0.01565	0.68744	0.4327	0.01726	0.59674	0.33467	0.056
SAT136	V	V	--		0.00693	0.0068	0.0306	0.00233	0.01125	0.01401	0.00486	0.00456	0.01619	0.00283	0.00747	0.04455	0.00361	0.01121	0.01693	0.01276	0.00661	0.01342	0.00861	0.00447	0.07892	0.0045	0.00625	0.00481	0.00434	0.0057	0.00708	0.00786	0.00969	0.19079	0.00306	0.00885	0.0997	0.00476	0.00698	0.01287	0.01075	0.00816	0.08605	0.00999	0.0045	0.04462	0.00905	0.00993	0.02113
SP299	V	V	--		0.73456	0.7608	0.2115	0.27195	1.70305	0.19356	0.02775	0.18345	0.97621	0.01396	0.52072	0.31246	0.01648	0.47168	0.63656	0.60037	0.0971	0.85438	0.01227	1.16941	0.37419	0.01641	0.99822	0.91269	0.02178	0.46714	0.08434	0.19875	2.43131	0.13398	0.17152	2.10766	0.10748	0.17676	2.39106	0.1854	0.01471	1.59773	0.21026	0.06493	0.2158	0.07327	0.01896	1.27943	0.63499
SP337	V	V	--		0.07895	0.30181	0.36105	0.07149	0.17163	0.35109	0.08531	0.09815	0.25613	0.07655	0.16595	0.17136	0.07287	0.18212	0.39654	0.3586	0.06484	0.23188	0.08677	0.20326	0.28138	0.06432	0.10494	0.14875	0.04915	0.10602	0.55205	0.4016	0.07842	0.28085	0.07261	0.11886	0.19074	0.05301	0.06806	0.25713	0.08101	0.12728	0.42258	0.06777	0.05429	0.22208	0.08275	0.24135	0.50581
SP346	V	V	--		0.12422	0.30107	0.11092	0.07611	0.19111	0.10649	0.07307	0.09606	0.21396	0.07805	0.24784	0.11526	0.0826	0.33927	0.18023	0.18839	0.10568	0.20778	0.09872	0.22369	0.16463	0.06106	0.1723	0.16716	0.05272	0.3721	0.10981	0.0955	0.16722	0.08968	0.08421	0.20346	0.09143	0.06479	0.10377	0.07886	0.08009	0.16824	0.13956	0.08668	0.06302	0.07981	0.09071	0.26603	0.1673
SP486	V	V	--		0.36724	2.25231	0.53412	0.14576	1.05785	0.67	0.11437	0.2516	1.0858	0.08947	0.79155	0.58513	0.08616	1.53112	0.95655	0.84234	0.32473	1.45649	0.10138	0.81858	0.70234	0.06553	0.84936	0.79841	0.05918	2.28843	0.81783	0.38932	0.36193	0.32951	0.13133	0.67858	0.28423	0.09174	0.26747	0.48052	0.09288	0.73982	0.6048	0.1466	0.11024	0.3428	0.10442	1.25102	1.08448
SP81	V	V	--		0.05965	0.03984	0.0291	0.06265	0.03705	0.02569	0.06104	0.05933	0.03274	0.05368	0.03177	0.02353	0.07866	0.04169	0.03364	0.0381	0.04056	0.03651	0.06244	0.03265	0.02665	0.05657	0.05159	0.04863	0.04811	0.05094	0.02473	0.03519	0.0402	0.01795	0.05069	0.04744	0.01666	0.0441	0.04888	0.02188	0.06619	0.04579	0.01973	0.06227	0.04955	0.02225	0.06064	0.05151	0.03239
SP94	V	V	--		0.03892	0.03581	0.01406	0.01962	0.04561	0.0158	0.02012	0.02242	0.02373	0.01588	0.01932	0.01228	0.02131	0.0268	0.02094	0.02483	0.01357	0.01624	0.02744	0.02569	0.01929	0.03151	0.03218	0.02843	0.01729	0.05424	0.01693	0.01932	0.05076	0.01018	0.019	0.06315	0.00844	0.02551	0.0715	0.01232	0.02222	0.04547	0.01591	0.02456	0.01418	0.01196	0.02112	0.05695	0.02751
[truncated: 23 more columns]

## Sheet: B. BATS
				Sample name	S0582	S0583	S0584	S0585	S0586	S0587	S0567	S0568	S0569	S0606	S0607	S0608	S0588	S0589	S0590	S0591	S0592	S0593	S0570	S0571	S0572	S0609	S0610	S0611	S0612	S0613	S0614	S0573	S0574	S0575	S0624	S0625	S0626	S0576	S0577	S0578	S0594	S0595	S0596	S0615	S0616	S0617	S0618	S0619	S0620
				Cruise series	BATS	BATS	BATS	BATS	BATS	BATS	BATS	BATS	BATS	BATS	BATS	BATS	BATS	BATS	BATS	BATS	BATS	BATS	BATS	BATS	BATS	BATS	BATS	BATS	BATS	BATS	BATS	BATS	BATS	BATS	BATS	BATS	BATS	BATS	BATS	BATS	BATS	BATS	BATS	BATS	BATS	BATS	BATS	BATS	BATS
				Cruise ID	BATS173	BATS173	BATS173	BATS174	BATS174	BATS174	BATS175	BATS175	BATS175	BATS176	BATS176	BATS176	BATS178	BATS178	BATS178	BATS179	BATS179	BATS179	BATS181	BATS181	BATS181	BATS182	BATS182	BATS182	BATS183	BATS183	BATS183	BATS184	BATS184	BATS184	BATS185	BATS185	BATS185	BATS186	BATS186	BATS186	BATS187	BATS187	BATS187	BATS188	BATS188	BATS188	BATS189	BATS189	BATS189
				Collection Date	2003-02-21	2003-02-21	2003-02-21	2003-03-22	2003-03-22	2003-03-22	2003-04-22	2003-04-22	2003-04-22	2003-05-20	2003-05-20	2003-05-20	2003-07-15	2003-07-15	2003-07-15	2003-08-12	2003-08-12	2003-08-12	2003-10-07	2003-10-07	2003-10-07	2003-11-04	2003-11-04	2003-11-04	2003-12-02	2003-12-02	2003-12-02	2004-01-27	2004-01-27	2004-01-27	2004-02-24	2004-02-24	2004-02-24	2004-03-23	2004-03-23	2004-03-23	2004-04-21	2004-04-21	2004-04-21	2004-05-18	2004-05-18	2004-05-18	2004-06-15	2004-06-15	2004-06-15
				Depth (m)	1	40	180	1	80	180	10	80	180	1	100	180	10	120	180	10	100	160	1	80	180	1	80	180	1	100	180	1	40	180	1	40	180	1	60	180	1	40	180	10	80	180	10	100	180
Genome	Clade	Subclade	Genomospecies	NCBI SRA Accession	SRR5720233	SRR5720232	SRR5720231	SRR5720238	SRR5720237	SRR5720236	SRR5720327	SRR5720326	SRR5720333	SRR5720283	SRR5720282	SRR5720281	SRR5720235	SRR5720230	SRR5720229	SRR5720286	SRR5720285	SRR5720255	SRR5720332	SRR5720340	SRR5720341	SRR5720276	SRR5720275	SRR5720261	SRR5720262	SRR5720263	SRR5720264	SRR5720338	SRR5720339	SRR5720336	SRR5720322	SRR5720319	SRR5720318	SRR5720337	SRR5720334	SRR5720335	SRR5720256	SRR5720249	SRR5720250	SRR5720257	SRR5720258	SRR5720259	SRR5720260	SRR5720253	SRR5720254
SAG-MED20	Ia	Ia.1	--		0.70097	0.90572	0.66049	0.68815	0.56408	0.37718	1.38915	0.42897	0.4459	1.35838	0.37948	0.30459	1.78639	0.62577	0.24356	2.17801	0.63012	0.26375	0.60077	0.4493	0.20355	0.60824	0.31446	0.24957	0.77251	0.61973	0.18017	0.70028	0.64984	0.15695	1.42671	1.38708	0.57193	0.90087	1.01367	0.82888	1.14226	0.85034	0.73001	1.45404	0.82933	0.59531	1.68549	1.15503	0.40302
HTCC1002	Ia	Ia.1	I		0.53118	0.67476	0.45	0.53053	0.39805	0.26158	1.13869	0.30626	0.32895	1.08597	0.29026	0.24433	1.5448	0.49311	0.20344	1.76705	0.4777	0.23065	0.56658	0.37903	0.1644	0.59891	0.22682	0.18991	0.69411	0.45531	0.14432	0.48593	0.43803	0.13086	1.05666	1.00352	0.44581	0.6298	0.76616	0.58533	0.83586	0.67069	0.57817	1.24013	0.61339	0.45495	1.44689	0.75821	0.29237
HTCC1013	Ia	Ia.1	I		0.57224	0.70411	0.46632	0.55502	0.40146	0.27172	1.26869	0.31411	0.33807	1.19668	0.29224	0.23947	1.71629	0.5037	0.20676	1.9885	0.50527	0.23538	0.60314	0.38567	0.17506	0.62118	0.23397	0.19502	0.73716	0.46685	0.14885	0.49658	0.45477	0.12951	1.08896	1.02411	0.44125	0.65048	0.80284	0.62293	0.87852	0.69832	0.5966	1.3665	0.6354	0.4663	1.59954	0.78296	0.30116
HTCC1016	Ia	Ia.1	I		0.60771	0.77103	0.48994	0.60234	0.4438	0.28247	1.33192	0.3336	0.37259	1.23052	0.30997	0.25077	1.82546	0.53156	0.21978	2.07927	0.52597	0.24288	0.65528	0.41102	0.19424	0.67449	0.25466	0.20217	0.79248	0.49022	0.15485	0.5349	0.49767	0.12761	1.15158	1.11067	0.47114	0.71442	0.87781	0.65869	0.94297	0.76499	0.64282	1.43652	0.69689	0.49504	1.67657	0.85219	0.32886
HTCC1040	Ia	Ia.1	I		0.56457	0.69926	0.47824	0.56779	0.40613	0.26636	1.22018	0.32314	0.35838	1.17668	0.29523	0.24191	1.6879	0.51246	0.20668	1.90648	0.50153	0.23623	0.6136	0.39586	0.17053	0.62088	0.24182	0.19906	0.72984	0.4755	0.14961	0.495	0.46123	0.13126	1.08583	1.04351	0.44646	0.64461	0.80585	0.61453	0.88287	0.69599	0.58456	1.31798	0.63397	0.47238	1.57858	0.80428	0.30136
HTCC1062	Ia	Ia.1	I		0.56935	0.69721	0.45721	0.55017	0.39556	0.26912	1.25641	0.30998	0.34278	1.18532	0.29411	0.23809	1.73559	0.49175	0.20341	1.98241	0.49831	0.23373	0.59539	0.39483	0.17205	0.61249	0.23231	0.19624	0.7533	0.4641	0.14837	0.48817	0.46403	0.12788	1.07415	1.0214	0.44737	0.65042	0.80052	0.60317	0.86848	0.70035	0.57383	1.36589	0.61279	0.45567	1.58573	0.77034	0.29239
AG-319-F18	Ia	Ia.3	--		0.85088	1.10219	0.69849	0.86799	0.68578	0.41375	1.98715	0.51223	0.55829	1.83426	0.44139	0.33679	2.91651	0.73607	0.28816	3.41845	0.82548	0.32986	0.8608	0.58746	0.22851	0.904	0.34676	0.29623	1.03651	0.689	0.21663	0.7926	0.72858	0.17635	1.64467	1.55031	0.68131	1.06017	1.2325	0.98049	1.40397	1.06756	0.94609	2.20768	1.02017	0.72835	2.63167	1.28944	0.44169
MED-G42	Ia	Ia.3	--		0.63907	0.66953	0.42933	0.63835	0.42214	0.26258	1.88174	0.33379	0.30591	1.81035	0.25148	0.18474	3.08537	0.45345	0.18078	3.64348	0.58235	0.18788	0.6611	0.50714	0.12672	0.54371	0.21749	0.17162	0.91102	0.43777	0.12363	0.50368	0.46649	0.08874	1.13863	1.07927	0.45936	0.70122	0.8243	0.62065	1.0832	0.80335	0.66805	2.18077	0.63295	0.44572	2.66471	0.83223	0.27277
SAG-MED46	Ia	Ia.3	--		1.16893	1.35506	0.78924	1.11698	0.7637	0.48501	3.18483	0.66884	0.64229	2.86458	0.51425	0.38971	4.9035	0.8778	0.35435	5.87775	1.14145	0.37969	1.28948	0.85613	0.27182	1.15826	0.40585	0.31224	1.61187	0.81947	0.19208	0.98569	0.91126	0.20495	2.27127	2.16878	0.98088	1.28582	1.53892	1.18025	1.82984	1.48576	1.27592	3.52	1.19236	1.00621	4.36919	1.57675	0.68212
AG-325-C10	Ia	Ia.3	I		0.992	1.15428	0.64526	1.09067	0.68829	0.39316	3.37022	0.63858	0.51739	2.59682	0.44578	0.29657	3.17632	0.73885	0.2877	3.38302	1.25624	0.28662	0.90848	0.89073	0.19563	0.88546	0.36924	0.26729	1.25209	0.69021	0.1702	0.79314	0.7058	0.15442	1.7758	1.66414	0.6631	1.24945	1.41094	1.01548	1.982	1.49732	1.14166	3.38758	1.18769	0.7658	4.84765	1.43254	0.43536
AG-325-F15	Ia	Ia.3	I		0.91666	1.03524	0.63287	1.10719	0.62607	0.36243	3.09986	0.61584	0.48065	2.59824	0.38111	0.23784	3.08237	0.65286	0.23837	3.35457	1.15602	0.27352	0.92164	0.8028	0.18295	0.86732	0.3262	0.20161	1.21568	0.63579	0.13854	0.78976	0.68921	0.13094	1.66482	1.59044	0.57978	1.17578	1.32139	0.99835	1.83755	1.40216	1.04366	3.28101	1.15795	0.72171	4.49889	1.3383	0.38392
AG-414-C04	Ia	Ia.3	I		2.18369	2.05134	1.17733	2.96193	1.40365	0.63361	10.6723	1.50377	0.84833	7.01984	0.66737	0.43144	5.81579	1.1006	0.38117	5.27062	3.74458	0.44224	1.80439	2.34556	0.27845	1.43058	0.68742	0.35287	2.5454	1.17606	0.21994	1.48561	1.39618	0.20747	3.42429	3.30748	1.13715	2.58118	2.9378	1.92912	5.49689	4.08525	2.3737	9.67947	2.80863	1.33256	15.5387	3.27561	0.66479
HTCC7211	Ia	Ia.3	I		2.31917	2.01887	1.04853	3.19697	1.41436	0.57701	12.0516	1.60925	0.77012	7.85512	0.62352	0.38508	6.26856	1.0041	0.34569	5.26233	3.97421	0.38029	1.8456	2.17917	0.24556	1.32217	0.67135	0.33419	2.67669	1.06798	0.20253	1.3915	1.2931	0.1677	3.46002	3.22588	1.07593	2.54457	2.85304	1.8276	6.10939	4.51031	2.52487	11.6752	2.85132	1.23702	20.3123	3.31717	0.62229
HTCC7214	Ia	Ia.3	I		1.57524	1.61226	0.91461	2.01118	1.06735	0.52019	6.58632	1.1488	0.73273	4.63802	0.55161	0.38957	4.3455	1.02803	0.35863	4.28417	2.49066	0.38043	1.32352	1.60321	0.2472	1.18704	0.52012	0.33691	1.8172	1.00244	0.21674	1.125	1.03361	0.16927	2.67508	2.48774	0.89787	1.99619	2.25721	1.53408	3.6811	2.77552	1.81696	6.33376	2.00308	1.17931	10.0226	2.42086	0.58912
HTCC7217	Ia	Ia.3	I		2.01937	1.83953	0.99139	2.67895	1.22492	0.54152	9.79064	1.35753	0.73644	6.52243	0.58681	0.35858	5.28085	0.95046	0.3324	4.75877	3.47033	0.37842	1.60996	2.12309	0.24003	1.22376	0.60775	0.30575	2.29666	1.01651	0.18805	1.27667	1.19365	0.16856	3.06237	2.9237	0.97419	2.2724	2.58664	1.70117	4.94121	3.67583	2.18084	8.91735	2.43094	1.16003	14.3566	2.87284	0.58281
SAG-MED25	Ia	Ia.3	I		2.28066	1.95222	0.96913	3.03615	1.34073	0.53791	12.0602	1.5179	0.69988	7.98222	0.59337	0.35977	6.80425	0.92176	0.33066	6.05034	3.85108	0.35833	1.83153	2.06951	0.22267	1.30485	0.64355	0.31292	2.74802	0.99412	0.18375	1.35089	1.24208	0.15222	3.34711	3.08674	1.00232	2.42211	2.69076	1.72586	5.82104	4.32467	2.40172	11.7491	2.64521	1.17188	20.1243	3.1204	0.57935
HIMB5	Ia	Ia.3	II		0.76346	0.99542	0.65635	0.76918	0.60134	0.38621	1.53583	0.45305	0.49922	1.88353	0.42389	0.33888	1.91079	0.68351	0.29924	2.15768	0.71847	0.32178	0.79627	0.54552	0.21868	0.8658	0.32749	0.28045	0.96656	0.66463	0.20821	0.72912	0.63557	0.17158	1.52027	1.46992	0.64347	0.94751	1.09991	0.86823	1.2226	0.97011	0.84905	1.67236	0.9207	0.67273	1.79308	1.11729	0.40692
HIMB1321	Ia	Ia.3	III		0.87089	1.0913	0.6814	0.8674	0.64124	0.38886	1.83198	0.48382	0.52299	1.73804	0.41776	0.32996	2.53492	0.71333	0.30238	2.79767	0.7892	0.32457	0.91159	0.60321	0.21784	0.94766	0.31338	0.27222	1.14988	0.71916	0.19667	0.7934	0.69196	0.1663	1.67175	1.62783	0.6695	1.04824	1.21458	0.95898	1.42608	1.03758	0.9032	2.0111	0.99169	0.74225	2.3441	1.18575	0.45481
HTCC8051	Ia	Ia.3	IV		0.76314	0.98371	0.61125	0.7718	0.55926	0.35561	1.79367	0.45811	0.48839	1.66094	0.39228	0.28003	2.48938	0.64975	0.26381	2.87326	0.76824	0.28621	0.8039	0.53361	0.20127	0.83445	0.28682	0.22981	1.01456	0.60259	0.1417	0.69194	0.63965	0.14214	1.47885	1.39503	0.57527	0.9439	1.09034	0.85832	1.29765	0.96323	0.86182	2.01235	0.88519	0.66108	2.39066	1.11354	0.3719
HTCC9022	Ia	Ia.3	IV		0.80586	0.99621	0.63136	0.7821	0.56696	0.35274	1.98946	0.46183	0.49466	1.85196	0.37705	0.27833	2.92991	0.64772	0.24419	3.43203	0.73878	0.27965	0.85526	0.55543	0.19269	0.83272	0.2831	0.21582	1.07356	0.60331	0.16317	0.70394	0.65166	0.14481	1.49211	1.41015	0.57188	0.95327	1.12636	0.82906	1.32092	0.99856	0.85603	2.24721	0.87229	0.62781	2.61396	1.04886	0.36772
SAG-MED21	Ia	Ia.3	IV		0.79103	0.983	0.5606	0.75821	0.58767	0.31457	2.30236	0.43497	0.45305	1.96024	0.35703	0.25742	3.45696	0.61922	0.25394	4.03254	0.81429	0.25288	0.82264	0.55924	0.17098	0.83303	0.2817	0.22901	0.9444	0.55351	0.12864	0.63584	0.5991	0.12381	1.44376	1.36796	0.56434	1.01697	1.06195	0.8014	1.32351	1.0409	0.85841	2.62445	0.79102	0.63615	3.24364	1.00922	0.3482
SAG-MED48	Ia	Ia.3	IV		1.02008	1.21922	0.72717	1.02758	0.67528	0.38252	3.16119	0.53508	0.53364	2.98257	0.42276	0.3053	4.34581	0.69362	0.26319	5.02217	1.03059	0.30964	1.11311	0.73305	0.21689	1.01693	0.34737	0.26411	1.55148	0.6715	0.18718	0.83435	0.75741	0.15461	1.85054	1.77418	0.70815	1.14812	1.29822	0.99892	1.6774	1.3031	1.00589	3.60692	1.05489	0.71959	4.36903	1.33419	0.43015
SAG-MED49	Ia	Ia.3	IV		0.97153	1.05486	0.66012	0.96323	0.61344	0.34052	3.24967	0.51967	0.47459	3.20049	0.35825	0.28145	4.95993	0.61673	0.24243	5.92678	0.93087	0.25932	1.12045	0.64247	0.18574	0.89203	0.30894	0.25306	1.43946	0.57771	0.1743	0.73786	0.69892	0.13721	1.67449	1.60223	0.61365	1.07344	1.20312	0.90278	1.59778	1.23824	0.95747	3.82076	0.96062	0.64736	4.89677	1.2052	0.38407
AAA795-A20	Ia	Ia.3	V (gWID)		3.32277	4.54453	3.55711	4.40412	3.43573	1.68714	4.79821	3.64253	2.80686	2.77489	1.89302	1.22153	3.38558	3.63747	1.32679	3.92142	5.27426	1.565	2.2785	2.46576	0.99867	4.1314	1.80006	0.94082	1.99975	2.93071	0.51311	4.27702	4.12077	0.33247	8.04326	7.54517	2.90562	7.1981	8.07622	5.99357	7.45995	5.72923	6.42237	3.92963	5.41275	5.30358	3.85658	7.29669	2.96126
AAA795-J21	Ia	Ia.3	V (gWID)		4.00041	5.60227	4.23751	5.4204	4.14827	2.11759	5.67806	4.51595	3.45541	3.13178	2.27015	1.46206	3.53292	4.39616	1.53909	4.16549	6.43046	1.9261	2.67624	3.02514	1.17577	4.9677	2.22722	1.09208	2.33444	3.70546	0.55979	5.21234	5.0364	0.36123	9.97321	9.25735	3.45809	8.49498	9.76872	7.16903	8.89613	6.83569	7.42591	4.36752	6.58979	6.39097	4.03992	8.82231	3.5776
AAA795-O19	Ia	Ia.3	V (gWID)		3.79595	5.25793	4.23669	5.25499	4.12737	1.99346	5.4768	4.56198	3.31439	2.83873	2.13546	1.3445	3.06751	4.19099	1.45153	3.70582	6.72558	1.83242	2.56668	2.896	1.13571	4.95857	2.12768	1.00235	1.99321	3.43657	0.50075	5.28111	5.12741	0.29852	9.59029	9.08929	3.42999	8.7398	9.8549	7.19924	8.99304	7.02944	7.76982	4.18792	6.53477	6.53584	3.87496	8.9136	3.5862
AAA795-P11	Ia	Ia.3	V (gWID)		4.11752	5.56572	4.09662	5.37264	3.97962	1.94303	5.64573	4.24798	3.12382	2.62495	2.16401	1.28164	2.96372	3.83371	1.34477	3.49193	6.07997	1.66492	2.76059	2.69436	0.97807	5.7376	2.04481	0.91907	2.15019	3.22112	0.44631	5.26126	5.02662	0.26392	9.91717	9.11367	3.4214	8.36491	9.38085	6.88543	8.79785	6.65058	7.43531	4.151	6.04478	5.97325	3.69895	8.35876	3.21364
AG-349-L17	Ia	Ia.3	V (gWID)		3.52523	4.75622	3.50721	4.36444	3.37523	1.62072	4.82451	3.38302	2.57668	2.75483	1.73835	1.09679	3.02088	3.10334	1.14656	3.59934	4.79921	1.38428	2.43447	2.27291	0.85382	4.73712	1.66383	0.82391	2.11537	2.6537	0.41598	4.50271	4.26147	0.26487	8.27691	7.77517	2.86815	6.82537	7.62021	5.61735	7.20015	5.50646	5.97699	3.78833	5.02241	4.7796	3.63121	6.67862	2.69636
AG-349-O05	Ia	Ia.3	V (gWID)		3.86673	5.25587	3.95638	5.05949	3.80593	1.86701	5.2822	3.97561	3.01203	2.87153	2.05221	1.22269	3.19297	3.75042	1.31856	3.82048	5.44026	1.61588	2.4619	2.5289	0.9448	4.89558	1.88715	0.88774	2.21532	3.10781	0.46892	4.86912	4.61995	0.29365	9.10793	8.45111	3.19474	7.65934	8.59662	6.20761	8.00824	6.10634	6.66418	3.9927	5.66982	5.37932	3.85503	7.8673	3.01156
AG-390-A23	Ia	Ia.3	V (gWID)		4.27108	5.8508	4.57433	5.85393	4.51641	2.14306	6.12489	5.08647	3.71719	3.22198	2.40602	1.52093	3.58928	4.83994	1.69091	4.26372	7.20076	2.03097	2.92207	3.19248	1.24697	5.43031	2.36123	1.16129	2.27749	3.9699	0.56564	5.78374	5.5688	0.33599	10.4921	9.8715	3.73188	9.53977	10.7518	7.89014	9.84914	7.5906	8.22643	4.71747	7.14413	7.00961	4.2366	9.70244	3.81717
AG-422-D23	Ia	Ia.3	V (gWID)		3.54269	4.76662	3.47502	4.51798	3.50428	1.68009	4.96487	3.80699	2.839	2.85701	1.95223	1.20798	3.4826	4.04228	1.33889	4.18891	5.19656	1.60412	2.191	2.42804	0.95675	3.98887	1.72004	0.92434	2.0616	3.1204	0.47254	4.20243	4.02959	0.28691	8.23804	7.64587	2.89322	7.00041	7.88391	5.7753	7.35359	5.6818	6.14998	3.95692	5.39931	5.02391	3.90431	7.51939	2.76324
HIMB083	Ia	Ia.3	V (gWID)		2.99941	4.09208	3.15241	4.0398	3.0746	1.51365	4.64806	3.34762	2.5718	2.7871	1.66728	1.10397	3.39732	3.28269	1.17222	4.10944	4.91178	1.41647	2.08696	2.22666	0.88016	3.7705	1.60401	0.85403	1.88269	2.68506	0.44311	3.96059	3.72552	0.26827	7.39439	6.92319	2.64686	6.77977	7.48308	5.50503	6.99949	5.41976	5.98574	3.85175	5.11143	4.99628	3.73507	6.76188	2.72747
AAA797-I19	Ia	Ia.3	VI		1.39416	1.61497	1.02372	1.51768	0.99618	0.54037	4.31538	1.02461	0.83201	5.64329	0.59055	0.43937	6.17654	1.05416	0.39685	7.59226	1.59102	0.46663	1.49037	0.84928	0.27467	1.44836	0.48497	0.32065	1.97846	0.9449	0.214	1.34802	1.21375	0.17641	2.74899	2.4623	1.01771	1.91632	2.26249	1.69753	2.7107	2.0077	1.92728	4.0809	1.71009	1.41352	4.49699	2.11055	0.77286
AG-390-A02	Ia	Ia.3	VI		2.26118	2.78601	1.98358	3.04809	2.08595	0.98326	4.79191	2.70015	1.71606	3.06931	1.06434	0.62961	4.23445	2.31432	0.66604	5.18042	4.00347	0.90201	1.82624	1.64557	0.44479	2.58215	0.95617	0.46528	1.70876	1.77057	0.23342	2.6363	2.49591	0.16795	4.87614	4.47668	1.69685	4.39536	5.09255	3.63377	5.11073	3.8848	4.3266	3.77195	3.50422	3.38213	3.76075	4.52404	1.6252
AG-390-M19	Ia	Ia.3	VI		2.31217	2.92146	2.06413	3.30061	2.25497	1.00408	5.2771	3.18312	1.85877	3.23859	1.09781	0.62794	4.60481	2.69141	0.71532	5.54268	4.61024	0.92277	1.71525	1.7372	0.4626	2.34019	0.99553	0.41887	1.74172	1.94267	0.20045	2.69823	2.71745	0.12529	5.10384	4.75811	1.77903	4.81887	5.63437	3.8913	5.47758	4.23031	4.68501	3.87482	3.78972	3.62298	3.8285	5.04056	1.7549
AG-414-O11	Ia	Ia.3	VII (gMED)		22.6701	13.3622	4.1673	15.3403	4.38854	1.3989	179.852	3.72995	1.3655	199.45	1.48339	0.52801	416.694	1.22175	0.41321	538.597	8.29704	0.46327	38.6123	5.41151	0.23633	12.5437	2.29384	0.30031	72.8133	1.49957	0.17939	8.8279	8.49452	0.15386	25.9332	22.5956	5.67538	11.485	11.3132	6.20933	30.547	24.8634	9.08756	237.203	8.25089	1.75778	323.726	7.70754	1.04593
AG-430-E20	Ia	Ia.3	VII (gMED)		22.5845	13.225	4.15507	15.1715	4.24617	1.34517	184.763	3.65197	1.37045	206.033	1.44977	0.5667	409.606	1.25003	0.43945	535.603	8.57358	0.49326	40.7679	5.53343	0.24921	12.7211	2.26882	0.31808	68.3001	1.56155	0.19171	8.1168	7.80509	0.16352	23.4525	20.723	5.14658	10.5793	10.4954	5.7303	27.9503	22.6513	8.24971	226.248	7.63473	1.68878	310.115	7.11418	1.00875
MED-G39	Ia	Ia.3	VII (gMED)		32.9463	18.8439	5.84696	22.6911	6.14876	1.84621	261.939	5.29678	1.79518	293.356	1.93369	0.58172	601.29	1.50347	0.47797	778.134	11.929	0.52776	56.8106	7.77473	0.22645	18.196	3.16872	0.26662	105.82	1.95219	0.14326	12.4467	12.0099	0.12632	36.4611	31.9492	7.77468	16.1839	15.9515	8.5493	43.8293	35.3779	12.6094	341.05	11.5103	2.23155	463.787	10.5994	1.2621
SAG-MED02	Ia	Ia.3	VII (gMED)		23.2161	13.4254	4.1571	15.6301	4.28099	1.37084	187.959	3.68858	1.385	210.456	1.53283	0.5779	417.76	1.26603	0.44784	548.555	8.4958	0.4919	40.3232	5.48737	0.25827	12.6374	2.24439	0.35787	72.2053	1.56003	0.20785	8.35135	8.21532	0.18291	24.7057	21.5196	5.44633	11.0162	10.8984	5.90422	29.2845	23.756	8.64216	236.747	7.94879	1.70712	320.516	7.35498	1.04276
SAG-MED04	Ia	Ia.3	VII (gMED)		21.588	12.848	4.07551	14.4608	4.2125	1.36299	171.949	3.55766	1.43583	190.421	1.49848	0.58242	400.6	1.32694	0.45879	519.373	8.04725	0.53526	36.9268	5.29743	0.25108	12.0332	2.15359	0.34933	68.4485	1.62508	0.21849	8.28225	7.99332	0.18815	24.7413	21.4259	5.41272	10.9976	10.9137	5.97046	29.0459	23.3132	8.60612	227.178	7.98179	1.79509	309.005	7.46431	1.0723
SAG-MED08	Ia	Ia.3	VII (gMED)		23.6066	13.774	4.30806	15.8337	4.41548	1.43115	192.78	3.84766	1.4502	214.661	1.54765	0.58555	430.965	1.33643	0.46464	562.444	8.91083	0.51187	42.1185	5.82093	0.25995	13.2091	2.38513	0.3419	72.0773	1.62858	0.20375	8.58335	8.30028	0.17679	25.1389	21.9701	5.4804	11.2642	11.1665	6.10686	29.7645	23.9827	8.88461	239.731	8.15432	1.79581	327.721	7.59543	1.06369
SAG-MED10	Ia	Ia.3	VII (gMED)		15.1731	9.2368	2.91958	10.2309	3.03295	1.02331	117.152	2.63719	1.11991	130.305	1.10931	0.44934	269.231	1.0678	0.3981	347.536	5.97374	0.4354	25.3355	4.03608	0.23162	8.26294	1.61606	0.28939	46.8538	1.32426	0.19634	5.9533	5.66191	0.1619	17.3162	15.2137	3.89834	7.8696	7.89563	4.31992	19.8998	16.181	6.16427	153.527	5.82928	1.42037	208.616	5.56225	0.84647
SAG-MED14	Ia	Ia.3	VII (gMED)		18.5144	11.1388	3.62197	12.4587	3.65358	1.27976	145.911	3.1483	1.34019	161.498	1.3389	0.59447	338.028	1.3224	0.47748	437.298	6.97028	0.5327	31.406	4.6238	0.29158	10.3366	1.96414	0.37662	58.5452	1.58328	0.26676	7.30242	6.93282	0.21448	21.3309	18.7535	4.87525	9.6642	9.57825	5.27012	24.7389	19.8943	7.55985	192.97	6.91363	1.69041	262.873	6.64672	1.01771
SAG-MED18	Ia	Ia.3	VII (gMED)		15.3306	9.08921	2.94749	10.4177	3.00135	0.98812	121.851	2.61397	0.96963	132.403	0.99765	0.37821	282.825	0.93445	0.31167	365.615	5.67762	0.34907	26.1435	3.74519	0.18183	8.4481	1.57203	0.20502	48.8716	1.09148	0.13645	6.03076	5.80521	0.11009	17.4325	15.4076	3.82588	7.96515	7.71408	4.24027	20.2391	16.6403	6.19702	160.384	5.41499	1.26573	220.189	5.34697	0.73517
SAG-MED22	Ia	Ia.3	VII (gMED)		7.46188	4.96326	1.8018	5.34479	1.89005	0.73461	53.0004	1.59953	0.89009	57.6303	0.78422	0.43009	116.456	1.05784	0.37547	149.996	3.53778	0.37855	12.0097	2.75063	0.23159	4.55354	0.99866	0.28788	21.1087	1.14269	0.18557	3.34579	3.17193	0.15628	9.29086	8.1512	2.31136	4.51875	4.61921	2.79438	10.1901	8.20791	3.53881	68.7525	3.36959	1.18083	93.2172	3.50219	0.68545
SAG-MED33	Ia	Ia.3	VII (gMED)		16.3342	9.75209	3.09725	10.7478	3.15199	1.02976	131.624	2.73435	1.13025	146.546	1.15612	0.43571	298.564	1.07091	0.36208	390.335	6.13643	0.39515	28.4294	4.06581	0.21201	9.01684	1.68558	0.27651	50.763	1.26436	0.16545	6.15105	5.89157	0.13363	17.9956	15.8339	3.98898	8.17745	7.98351	4.38944	20.7633	16.895	6.39675	169.182	5.87926	1.38978	229.614	5.49417	0.8331
SAG-MED35	Ia	Ia.3	VII (gMED)		17.0831	10.0552	3.03269	11.2788	3.05119	0.94321	136.247	2.66776	0.94985	155.074	1.04059	0.34823	309.015	0.83787	0.27253	407.484	6.27079	0.31414	29.9712	4.28878	0.11798	9.43355	1.62464	0.16613	53.5754	1.06544	0.10014	6.08597	5.75648	0.06569	18.5026	16.2514	3.9109	8.21474	8.17001	4.37494	21.6768	17.3516	6.36205	176.342	5.85961	1.22391	238.216	5.37205	0.75679
SAG-MED40	Ia	Ia.3	VII (gMED)		5.13387	3.95591	1.78954	3.83649	1.80339	0.80732	29.5515	1.40005	1.09551	31.4647	0.96843	0.58275	64.8452	1.38684	0.50226	77.8402	2.78467	0.57538	7.28279	2.19089	0.36714	3.48643	0.90562	0.46861	13.2692	1.46871	0.36069	2.92768	2.71496	0.27002	7.14843	6.15984	2.02271	3.64688	3.76389	2.59328	7.19125	5.89992	2.93695	39.6594	3.05866	1.41624	54.1455	3.23935	0.86751
SAG-MED44	Ia	Ia.3	VII (gMED)		19.3949	11.2219	3.45306	12.8788	3.61156	1.11325	155.337	3.12947	1.15219	173.283	1.22967	0.41287	343.886	1.04749	0.36787	450.749	7.36902	0.38935	34.121	4.90654	0.19543	10.4744	1.86419	0.26305	57.7056	1.33092	0.15967	6.80603	6.52299	0.12007	19.9459	17.4457	4.43493	9.22289	8.97041	4.85784	23.6358	19.236	7.06187	192.103	6.41348	1.47602	262.273	6.16903	0.84129
SAG-MED45	Ia	Ia.3	VII (gMED)		9.47602	5.77328	2.0468	6.42613	1.97815	0.70803	73.0442	1.73367	0.79776	78.9162	0.7441	0.31504	165.722	0.7894	0.29387	210.173	3.70084	0.3144	15.641	2.54054	0.17126	5.22884	1.01665	0.18813	28.9534	0.93943	0.15441	3.89104	3.72038	0.11668	10.9214	9.6306	2.60266	4.84316	4.81943	2.85603	12.505	10.1714	3.95964	94.8282	3.67442	1.07388	130.05	3.4677	0.71372
AG-390-D18	Ia	Ia.3	VIII		0.83582	1.03526	0.66499	0.8904	0.65176	0.37912	2.09084	0.5427	0.55216	1.94379	0.42329	0.30407	2.86647	0.87808	0.2829	3.33141	0.86872	0.3219	0.88832	0.6158	0.21557	0.91723	0.30967	0.27309	1.133	0.69599	0.17123	0.7632	0.69344	0.16104	1.62493	1.53847	0.64124	1.08597	1.2364	0.96522	1.3947	1.09399	0.92637	2.22524	1.00517	0.76427	2.75207	1.23434	0.43298
AG-390-L03	Ia	Ia.3	VIII		0.75695	0.91508	0.55442	0.79028	0.57073	0.31641	1.77472	0.5066	0.46129	1.5367	0.33179	0.25328	2.30097	0.80216	0.24527	2.72299	0.85996	0.26368	0.73491	0.58178	0.18246	0.77043	0.27189	0.23863	0.89034	0.63201	0.15325	0.62638	0.57695	0.11197	1.42875	1.31102	0.56479	1.00115	1.11349	0.82229	1.2703	0.98121	0.86922	1.95186	0.87132	0.68809	2.21476	1.10908	0.37446
SAG-MED03	Ia	Ia.3	VIII		2.30985	1.72503	0.81087	1.80023	0.78273	0.36709	14.1334	0.68577	0.53847	15.659	0.47054	0.27106	31.8038	0.71569	0.23574	40.9238	1.27178	0.26399	3.41473	0.87453	0.175	1.57585	0.40089	0.1952	5.90031	0.66558	0.14623	1.19991	1.09621	0.13089	3.04302	2.77365	0.86862	1.61024	1.74307	1.11435	3.22602	2.6278	1.3263	18.5834	1.2909	0.71434	24.769	1.4813	0.35853
SAG-MED06	Ia	Ia.3	VIII		0.97293	1.14853	0.70451	0.94289	0.68313	0.37819	2.99206	0.50811	0.52229	2.78431	0.41576	0.29465	4.43803	0.71696	0.2689	5.31811	0.91661	0.30663	1.07985	0.65512	0.19449	0.98871	0.33824	0.24515	1.42494	0.65421	0.16574	0.82785	0.75792	0.15469	1.81331	1.67441	0.66509	1.13656	1.27799	0.97197	1.56078	1.23958	0.95686	3.40231	1.05255	0.70622	4.12821	1.26609	0.41571
SAG-MED27	Ia	Ia.3	VIII		1.99134	1.43297	0.64715	1.49376	0.68328	0.29275	13.9081	0.5598	0.34634	16.255	0.30351	0.17126	30.5916	0.46623	0.17032	40.7052	1.00526	0.19805	3.53762	0.75631	0.1124	1.32434	0.30753	0.13345	5.69467	0.43101	0.10407	0.99034	0.97273	0.08632	2.48436	2.29017	0.70121	1.26884	1.38085	0.89699	2.82797	2.16763	1.0254	17.1192	1.01495	0.4765	23.2333	1.05883	0.29343
SAG-MED50	Ia	Ia.3	VIII		0.82966	0.95335	0.57802	0.81028	0.55219	0.32322	2.49446	0.46174	0.44621	2.34576	0.32775	0.25232	3.55762	0.61678	0.23939	4.15437	0.77191	0.2602	0.95818	0.54209	0.18237	0.79427	0.27478	0.21133	1.23337	0.55967	0.14452	0.68293	0.63552	0.14087	1.52128	1.39568	0.59287	0.9488	1.10061	0.83585	1.34425	1.02117	0.83483	2.73104	0.8685	0.59485	3.39561	1.02841	0.34958
AAA795-C09	Ia	Ia.4	--		0.96049	1.17586	0.79397	0.99141	0.78745	0.44574	2.06142	0.58426	0.64313	1.72308	0.46324	0.39568	2.62272	0.82224	0.36746	2.9646	0.9583	0.36893	0.99928	0.65028	0.27082	1.09331	0.38561	0.34885	1.13614	0.76913	0.22152	0.9022	0.80567	0.18624	1.92811	1.78981	0.74868	1.3445	1.62041	1.27013	1.78225	1.30181	1.24503	2.25233	1.22	0.92101	2.6024	1.52942	0.54977
AAA795-L23	Ia	Ia.4	--		0.9803	1.19401	0.75575	0.90286	0.6988	0.3642	1.91922	0.42862	0.46522	1.61671	0.3817	0.27718	2.73647	0.5843	0.23044	2.81024	0.77014	0.25395	1.16472	0.59212	0.17413	1.28456	0.35898	0.23208	1.18554	0.57071	0.14605	0.82766	0.73856	0.11569	1.80409	1.7079	0.64449	1.10988	1.32462	0.96908	1.57712	1.12106	0.97003	2.26716	0.90605	0.68938	2.45258	1.08319	0.39789
AG-325-E08	Ia	Ia.4	--		2.98743	2.99998	1.56971	3.4585	2.07731	0.81894	9.78311	1.42004	1.28243	7.74702	1.03632	0.65709	10.99	1.89254	0.62596	6.44905	4.63887	0.62013	2.04649	3.52725	0.34982	1.60506	0.9052	0.53375	3.84379	2.39485	0.25904	1.98982	1.82799	0.19269	5.09554	4.85385	1.65039	3.46032	4.05711	2.69767	6.87799	5.32024	2.96999	10.9688	3.6495	1.69523	16.6254	4.75981	0.91547
AG-339-N18	Ia	Ia.4	--		0.93473	0.97554	0.58048	0.78491	0.52843	0.27584	2.29094	0.34786	0.40367	2.40543	0.31355	0.21625	4.41495	0.50718	0.19558	4.0271	0.68019	0.20122	1.12183	0.55432	0.13384	0.97358	0.27936	0.17468	1.67596	0.49762	0.14267	0.71296	0.62278	0.09521	1.63605	1.5057	0.5909	0.93875	1.05412	0.80356	1.36947	1.06211	0.7454	2.88999	0.76553	0.54181	3.37356	0.92872	0.3244
AG-390-O04	Ia	Ia.4	--		1.30765	1.74875	1.22319	1.37362	1.17502	0.67451	2.39367	0.83142	0.96777	1.96522	0.73469	0.58175	2.60726	1.28701	0.53043	2.91366	1.3224	0.52965	1.15547	1.00392	0.37137	1.27961	0.60426	0.44491	1.37035	1.22588	0.31282	1.2289	1.11708	0.23761	2.60584	2.49587	1.04462	1.77018	2.10511	1.77472	2.44875	1.77993	1.5728	2.4315	1.73881	1.3543	2.57932	2.23135	0.77517
AG-404-P07	Ia	Ia.4	--		1.10872	1.48662	1.01324	1.18654	0.98735	0.5949	2.15676	0.74213	0.82113	1.91574	0.64249	0.5277	2.65089	1.10874	0.46021	2.83234	1.09213	0.49875	1.14192	0.86022	0.35523	1.20715	0.5025	0.43656	1.35707	1.03173	0.30263	1.10525	1.02154	0.24689	2.31151	2.2541	0.98452	1.45297	1.82141	1.46111	2.01734	1.54478	1.33759	2.29785	1.47658	1.10218	2.64426	1.80179	0.68554
AG-410-N23	Ia	Ia.4	--		1.23162	1.63058	1.14002	1.31222	1.11815	0.63018	2.37205	0.76616	0.90541	1.93137	0.66488	0.52866	2.87158	1.18108	0.50503	3.29425	1.14648	0.48273	1.23052	0.86307	0.3549	1.39496	0.53122	0.40115	1.40258	1.02715	0.27622	1.30949	1.16195	0.20476	2.66818	2.50466	0.98109	1.99156	2.3329	1.90263	2.46199	1.84479	1.70818	2.54958	1.70991	1.35997	2.7979	2.11007	0.78022
AG-422-C23	Ia	Ia.4	--		1.22954	1.60224	1.06832	1.26331	1.01358	0.61705	2.5739	0.70954	0.84438	2.36612	0.65056	0.49549	3.39033	1.09181	0.46267	3.83264	1.16668	0.47341	1.30225	0.91216	0.32522	1.33709	0.50506	0.41938	1.54988	1.04226	0.2602	1.16183	1.01301	0.22719	2.51257	2.37535	1.00074	1.63075	1.85908	1.49624	2.14954	1.60342	1.39345	2.80498	1.41425	1.11831	3.25017	1.81631	0.67452
AG-430-P08	Ia	Ia.4	--		5.65191	6.18064	4.21611	5.29417	3.5299	1.70762	11.8651	1.81081	2.03623	8.21906	1.52096	0.90105	15.2121	1.92254	0.68413	14.05	3.64994	0.69278	9.76569	2.74652	0.40919	9.88456	1.7005	0.54248	7.3517	2.24543	0.30142	4.98743	4.68101	0.23107	9.76451	9.3625	3.25347	5.56826	6.61119	5.06736	8.60681	6.53383	4.7085	13.0504	4.11313	2.77119	15.7682	4.75557	1.43331
AG-447-E22	Ia	Ia.4	--		1.25749	1.66062	1.07011	1.34805	1.10703	0.63735	2.59149	0.78085	0.91257	2.13196	0.7022	0.52956	3.28146	1.1798	0.49635	3.61572	1.24975	0.49921	1.31063	0.91464	0.34648	1.44403	0.51869	0.41187	1.50732	1.04465	0.25391	1.23419	1.15373	0.22866	2.54474	2.49809	0.99305	1.82231	2.13005	1.71689	2.2952	1.77474	1.52859	2.75859	1.58442	1.24216	3.0211	2.02163	0.73954
RS39	Ia	Ia.4	--		2.82354	2.93632	1.93075	2.60508	1.66814	0.89972	8.05098	1.00285	1.16536	6.73619	0.85437	0.59106	17.1387	1.24004	0.48998	14.8435	1.80685	0.49909	4.2514	1.35857	0.34909	3.75482	0.79858	0.43853	5.61957	1.24405	0.27476	2.42163	2.10728	0.23152	5.04514	4.7675	1.69697	2.88227	3.45583	2.58101	4.82262	3.65619	2.44619	9.84711	2.43772	1.60643	11.8901	2.75203	0.87602
SAG-MED01	Ia	Ia.4	--		1.72541	2.25845	1.45051	1.71215	1.36196	0.76326	2.95461	0.88117	0.95774	2.55923	0.89872	0.6501	3.49634	1.38301	0.53776	3.452	1.66123	0.59581	1.43022	1.25935	0.37966	1.58863	0.72574	0.47017	1.80327	1.48213	0.28817	1.49587	1.40163	0.24991	3.37835	3.22149	1.28934	1.98927	2.33725	1.87505	2.6685	2.07281	1.72771	3.10044	1.85611	1.29528	3.59289	2.49039	0.79689
SAG-MED07	Ia	Ia.4	--		11.8227	8.19538	3.42449	8.67972	3.38789	1.37972	86.9231	2.52872	1.5507	92.2456	1.6183	0.77449	187.479	1.8811	0.66341	241.053	5.42053	0.7072	19.1781	3.6712	0.39957	7.12915	1.82752	0.50361	31.9461	2.26155	0.28117	5.29948	5.29103	0.2254	14.0934	12.5767	3.578	6.72428	6.9959	4.48241	15.0179	12.3956	5.39403	104.913	5.22623	1.90702	142.213	5.7235	1.14686
SAG-MED11	Ia	Ia.4	--		4.08553	4.33495	2.33657	4.38124	2.72204	1.21587	11.8839	1.84445	1.69155	9.4351	1.50759	0.93613	13.0798	2.45237	0.85281	8.35085	5.40137	0.84853	2.7751	4.04265	0.50699	2.48834	1.34109	0.68867	5.28068	3.07685	0.3562	2.82283	2.65816	0.27756	7.20376	6.77531	2.3672	4.49094	5.26531	3.71094	8.26498	6.3864	3.93303	13.5263	4.43629	2.25509	18.9555	5.75642	1.27411
SAG-MED13	Ia	Ia.4	--		1.84815	2.11375	1.24074	1.86866	1.29257	0.66296	5.0456	0.88306	0.90208	4.35306	0.79875	0.56075	7.38163	1.30749	0.50493	7.35548	1.94531	0.50606	1.67323	1.42471	0.32309	1.46534	0.65614	0.44892	2.44406	1.4294	0.28114	1.36264	1.26543	0.22835	3.33678	3.11469	1.19668	2.04596	2.35987	1.7838	3.17332	2.49378	1.73891	5.71487	1.88015	1.18008	7.6031	2.55394	0.71733
SAG-MED19	Ia	Ia.4	--		1.09498	1.35333	0.88965	1.10345	0.82915	0.50036	2.37847	0.59006	0.6921	2.25481	0.54465	0.41978	3.3043	0.92312	0.37752	3.84491	1.07438	0.41334	1.11133	0.81502	0.27579	1.15081	0.42164	0.3506	1.39707	0.89473	0.2371	0.97015	0.88711	0.21114	2.10027	1.96589	0.81812	1.315	1.58536	1.20829	1.83243	1.4303	1.16714	2.62088	1.28293	0.91058	3.07874	1.56497	0.55576
SAG-MED24	Ia	Ia.4	--		0.50896	0.62146	0.37162	0.49379	0.36453	0.19943	1.25261	0.26669	0.28387	1.07433	0.22129	0.13966	1.54487	0.41406	0.13559	1.76837	0.5285	0.15116	0.51372	0.37617	0.08661	0.49964	0.16957	0.11875	0.637	0.37539	0.08459	0.42775	0.41384	0.05937	0.94732	0.92114	0.3388	0.67718	0.77471	0.53651	0.94708	0.72157	0.56112	1.32465	0.5862	0.41219	1.66303	0.77893	0.24112
SAG-MED30	Ia	Ia.4	--		2.18582	2.81933	1.91311	2.25578	1.62932	0.89361	2.8266	1.00148	1.07943	1.71743	1.06752	0.71649	2.13024	1.40967	0.60585	2.25253	1.58169	0.60802	0.96921	0.97746	0.39792	1.38525	0.78116	0.46602	1.28455	1.19071	0.25632	1.52673	1.52452	0.22028	3.64644	3.47488	1.28585	2.16091	2.53818	2.00671	2.87107	2.25776	2.13548	2.2056	2.06978	1.51817	2.20647	2.59549	0.98733
SAG-MED38	Ia	Ia.4	--		3.22975	3.44513	1.96745	2.8002	1.8741	0.97972	8.55641	1.18398	1.26549	7.82264	1.08034	0.74086	11.6901	1.60505	0.6632	9.52589	2.92435	0.6985	3.09705	1.99338	0.42747	2.69619	0.97705	0.55431	4.63145	1.92564	0.34839	2.34347	2.17926	0.29133	5.14046	4.97376	1.85889	2.812	3.33256	2.57258	4.49403	3.47089	2.49449	9.31583	2.63391	1.5601	10.4127	3.22745	0.94665
SAG-MED39	Ia	Ia.4	--		1.98581	2.57323	1.61081	1.97938	1.58014	0.85887	3.65592	0.97697	1.05235	2.64949	1.00813	0.67908	3.84417	1.50479	0.56993	3.5659	1.99501	0.62062	1.57203	1.48845	0.37451	1.65209	0.83385	0.50111	1.97125	1.69537	0.30804	1.60704	1.58082	0.24903	3.77088	3.64052	1.47082	2.18245	2.64745	2.10849	3.0835	2.4445	2.0066	3.69728	2.06549	1.40701	4.42886	2.83262	0.82622
SAG-MED47	Ia	Ia.4	--		2.10164	2.42777	1.4772	2.0369	1.47247	0.76509	4.42447	0.96924	1.01838	3.65195	0.91076	0.60268	5.42099	1.43883	0.52332	4.62456	2.14506	0.56248	1.70523	1.65389	0.34417	1.62355	0.73987	0.46194	2.3472	1.60452	0.27378	1.61398	1.5149	0.21962	3.78869	3.59728	1.4395	2.29433	2.68254	2.02913	3.48307	2.6346	1.9667	4.84473	2.16208	1.36145	6.20762	2.83242	0.81587
AG-426-P20	Ia	Ia.4	--		1.28845	1.71361	1.14915	1.34898	1.05425	0.63649	2.57584	0.80593	0.92495	2.34128	0.75238	0.58649	3.54252	1.3392	0.52825	3.742	1.23085	0.58946	1.30413	0.9596	0.3919	1.3204	0.54807	0.49594	1.57068	1.17356	0.32443	1.21932	1.09551	0.2816	2.55446	2.4944	1.05674	1.71481	1.95078	1.65196	2.20926	1.63917	1.49985	2.83923	1.60989	1.18833	3.26085	2.09472	0.73115
SAG-MED09	Ia	Ia.4	--		1.54915	1.93533	1.2544	1.54658	1.17871	0.66107	3.09168	0.80693	0.83203	2.38314	0.73111	0.54868	3.59663	1.16182	0.47701	3.8245	1.44057	0.508	1.37837	1.06174	0.32119	1.43064	0.60148	0.43723	1.63187	1.20981	0.26377	1.29222	1.18805	0.23568	2.89493	2.76657	1.16024	1.79953	2.00221	1.67128	2.33849	1.79831	1.56915	3.18045	1.61385	1.19324	3.51468	2.09369	0.72328
SAG-MED43	Ia	Ia.4	--		2.67787	3.1665	1.91544	2.51827	1.86935	0.95013	6.64145	1.17746	1.18418	6.43142	1.15185	0.69646	10.725	1.69805	0.61196	12.0503	2.24984	0.68864	2.47514	1.66765	0.38524	2.28182	1.00167	0.55286	3.61916	1.93417	0.28907	2.07838	1.982	0.24124	4.66566	4.54932	1.69486	2.66405	3.07108	2.52869	3.79978	3.08867	2.44306	7.78515	2.35579	1.54	9.46523	3.24606	0.931
AG-325-F13	Ia	Ia.4	I		3.5688	3.64827	1.94958	4.11646	2.52227	1.07477	11.7356	1.77915	1.57241	9.19015	1.31997	0.84991	13.0333	2.33795	0.81129	7.99918	5.49033	0.7824	2.50232	4.1496	0.46302	1.93961	1.10215	0.68614	4.53921	2.92461	0.34315	2.43612	2.29009	0.26023	6.14065	5.86112	2.03948	4.21749	4.97456	3.36846	8.23173	6.31886	3.52806	12.953	4.56353	2.12099	19.6563	5.69276	1.14459
AG-325-J17	Ia	Ia.4	I		2.92635	2.91255	1.57909	3.29439	1.98854	0.80017	9.77541	1.39305	1.19815	7.85817	1.01953	0.61774	11.1977	1.78529	0.59025	6.87442	4.2901	0.59142	2.06985	3.1779	0.33347	1.63708	0.86547	0.48959	3.86002	2.18287	0.24978	2.0003	1.84403	0.1888	4.98461	4.75454	1.60464	3.3827	3.9592	2.62653	6.60701	5.0673	2.7874	10.7371	3.5121	1.60457	16.2031	4.46141	0.88889
AG-345-O09	Ia	Ia.4	I		2.76585	2.83325	1.50254	2.92026	1.76112	0.79836	8.87327	1.21341	1.15681	7.59979	0.91998	0.65451	12.4131	1.62827	0.59879	7.94812	3.42901	0.56354	2.13944	2.60792	0.34088	1.72118	0.79179	0.47166	3.88315	1.92462	0.24878	1.88893	1.6976	0.21614	4.65198	4.41772	1.59953	3.04597	3.51274	2.40852	5.63838	4.28913	2.53071	9.95291	3.07656	1.52408	14.2067	3.88928	0.86254
SAG-MED12	Ia	Ia.4	I		4.04466	4.23649	2.38142	4.41293	2.89347	1.23743	11.4994	1.8658	1.73974	8.88386	1.53662	0.96405	12.5323	2.49458	0.87325	7.95859	5.46619	0.87204	2.74308	4.01164	0.49553	2.44897	1.31453	0.70088	4.69948	3.17678	0.34511	2.82022	2.691	0.26474	6.91229	6.67307	2.31528	4.45489	5.2497	3.71395	8.20628	6.39935	3.94713	12.7232	4.46946	2.26384	18.2187	6.048	1.2321
SAG-MED37	Ia	Ia.4	I		4.33211	4.56286	2.50647	4.70465	2.93817	1.29879	13.3813	1.94514	1.81037	11.2876	1.58851	0.99826	16.8839	2.56889	0.94768	13.3476	5.58034	0.91406	3.26883	4.26548	0.53201	2.55248	1.39152	0.73377	5.53559	3.27551	0.38642	2.93559	2.75932	0.2885	7.35765	6.98438	2.44975	4.63416	5.47427	3.87943	8.69577	6.79687	3.95676	15.1073	4.61385	2.33254	21.5552	6.163	1.30734
AG-349-L23	Ia	Ia.4	II		3.73829	4.32818	2.95054	3.54311	2.52859	1.18381	6.25142	1.385	1.46192	4.39573	1.03016	0.59327	5.58744	1.22352	0.48578	7.05987	2.80911	0.503	7.82754	1.93517	0.29176	8.78061	1.72686	0.40414	4.45429	1.67292	0.21912	4.22579	3.95024	0.17126	7.38191	7.15816	2.38305	4.36901	4.96799	3.96498	5.87371	4.35056	3.50512	8.18159	2.90628	2.07851	7.76542	3.60573	1.04152
AG-426-G02	Ia	Ia.4	II		4.59766	5.19357	3.50539	4.24744	3.10074	1.47169	7.55907	1.68372	1.78829	5.23828	1.26868	0.76061	6.64102	1.51121	0.61992	8.48102	3.46207	0.63968	9.61065	2.25921	0.39638	10.7645	2.1594	0.48729	5.44493	2.06366	0.29953	5.10797	4.7366	0.23426	8.9736	8.57851	2.94245	5.31299	6.11071	4.74628	7.08851	5.24761	4.19161	9.81901	3.51523	2.6256	9.46208	4.35463	1.32012
AG-447-N18	Ia	Ia.4	II		3.57476	3.99643	2.63174	3.19552	2.35494	1.09959	5.98803	1.31654	1.38139	4.39832	1.01127	0.59911	5.77617	1.22624	0.49333	7.09561	2.67115	0.53234	7.07184	1.76963	0.32341	7.72909	1.58272	0.41727	4.48573	1.65018	0.24536	3.76016	3.50776	0.21083	6.89267	6.62094	2.307	4.05866	4.68163	3.58282	5.40714	4.01276	3.21864	8.04064	2.79717	2.00137	7.68818	3.39024	1.0053
AAA795-D22	Ia	Ia.4	III		1.70418	2.1526	1.58495	1.8711	1.47041	0.78053	2.75217	0.95707	1.05374	1.90154	0.76211	0.55995	2.58527	1.11178	0.49097	2.97315	1.65722	0.51075	1.48341	1.18721	0.3497	1.83092	0.63143	0.3858	1.47675	1.10561	0.24632	1.72934	1.55288	0.19984	3.41517	3.29794	1.2781	2.30463	2.78752	2.20218	3.22733	2.50004	2.09056	2.53793	2.01595	1.52092	2.60215	2.45755	0.93414
AAA795-O20	Ia	Ia.4	III		1.1077	1.49513	1.01574	1.21364	0.95184	0.48846	2.18655	0.63664	0.68465	1.90752	0.52164	0.37469	2.87872	0.80847	0.32528	2.98906	1.05422	0.33709	1.41404	0.731	0.24232	1.51532	0.48137	0.27692	1.35236	0.79752	0.16753	1.19024	1.10955	0.14783	2.46606	2.2554	0.88454	1.57824	1.86184	1.42144	2.11753	1.60136	1.38688	2.39948	1.38698	1.02812	2.79182	1.70466	0.55981
AAA795-M18	Ib	Ib.1	I		1.79852	1.73158	0.99992	1.54862	0.88163	0.41805	3.51973	0.5251	0.46152	2.60394	0.38738	0.26985	1.65431	0.4796	0.20558	2.09983	1.10103	0.22003	4.71186	0.90121	0.16152	4.03382	0.5074	0.19875	3.55992	0.5319	0.17098	1.22516	1.16385	0.13955	2.80666	2.53976	0.83302	1.48959	1.77225	1.18068	2.11326	1.64546	1.17116	3.96469	0.94966	0.59497	3.1137	1.14452	0.3464
RS40	Ib	Ib.1	I		2.08407	2.15146	1.25812	1.8625	1.15066	0.55783	4.06276	0.68136	0.66193	3.07076	0.54642	0.41232	2.14798	0.74441	0.32009	2.64472	1.35313	0.35172	5.07267	1.06319	0.24168	4.40749	0.65241	0.31374	3.97758	0.7821	0.24824	1.54458	1.43876	0.21436	3.4479	3.10202	1.09348	1.84212	2.16332	1.5224	2.56462	1.98159	1.5145	4.62181	1.30514	0.82933	3.57948	1.57529	0.50451
AG-325-C02	Ib	Ib.1	II		1.07595	1.27539	0.79573	0.97284	0.66385	0.457	1.89469	0.48541	0.53694	1.64171	0.46334	0.36162	1.57018	0.67447	0.28415	1.81344	0.72605	0.34665	1.31065	0.62298	0.25256	1.60289	0.40535	0.30111	1.31612	0.65646	0.20342	1.03884	0.97116	0.1999	2.07078	1.94536	0.84434	1.1574	1.34748	1.02579	1.3782	1.0687	0.94991	2.28341	0.93588	0.6375	2.10869	1.20898	0.40295
AG-470-G21	Ib	Ib.1	II		1.37175	1.50234	0.84091	1.16126	0.73785	0.38421	2.50046	0.45503	0.47672	2.01396	0.41361	0.30077	1.92365	0.57973	0.233	2.09914	0.75859	0.26158	1.87526	0.62964	0.18733	2.23612	0.39932	0.23977	1.59614	0.58633	0.16514	1.11134	1.08252	0.16552	2.42267	2.26597	0.87332	1.33216	1.48588	1.03865	1.56459	1.1925	0.99795	3.24015	0.86321	0.58124	2.77956	1.0642	0.3506
AG-426-M19	Ib	Ib.1	III		7.80862	7.3297	3.93123	6.18616	3.07008	1.31929	12.5564	1.66056	1.30461	8.87598	1.09426	0.52442	5.85736	1.10764	0.34564	8.2421	2.52838	0.41027	13.2808	1.67907	0.26224	18.0549	1.46847	0.32212	7.98858	1.19411	0.26175	6.63773	6.46941	0.21028	12.2177	11.6183	3.679	6.82297	7.27859	4.49296	6.9149	5.83463	4.3453	15.4641	2.8895	1.64151	11.2497	2.96786	0.73263
GOM-A1	Ib	Ib.1	III		7.79568	7.2735	3.85847	6.18142	3.06041	1.29679	12.7059	1.6048	1.25794	9.02407	1.0863	0.47647	6.00808	1.06894	0.31182	8.57387	2.48163	0.36518	13.5799	1.6711	0.22449	18.4915	1.47632	0.28467	8.12811	1.12337	0.2199	6.72597	6.58532	0.19561	12.2779	11.6776	3.60898	6.95798	7.34311	4.50619	6.95831	5.98179	4.3928	15.8737	2.84951	1.60989	11.4726	2.80805	0.70697
GOM-A5	Ib	Ib.1	III		6.81393	6.25517	3.31483	5.41573	2.65177	1.12938	11.0639	1.46925	1.12856	8.00305	0.99985	0.4403	5.42705	1.03862	0.31599	7.64204	2.30166	0.33726	11.7736	1.63839	0.22155	15.8073	1.27808	0.2834	7.14379	1.13236	0.21361	5.77241	5.66181	0.16497	10.6467	10.2124	3.14145	6.08666	6.37161	3.95031	6.26695	5.16446	3.85188	13.6214	2.52032	1.52146	10.2862	2.658	0.67492
AG-325-E23	Ib	Ib.2	I		4.41638	3.56502	1.42307	3.76017	1.59853	0.67516	13.2575	1.29667	0.82628	10.6792	0.71737	0.38753	9.90618	1.28614	0.31811	8.0637	4.12053	0.3387	4.11689	3.48115	0.17644	2.78572	0.73147	0.27577	5.58613	1.62996	0.1767	2.19208	2.04478	0.13918	5.64533	5.18557	1.81212	3.14983	3.60142	2.23921	4.94096	3.87597	2.47876	14.6013	2.44571	1.00484	14.641	2.86014	0.47174
AG-337-G04	Ib	Ib.2	I		2.82054	2.48952	1.17247	2.32168	1.11235	0.59183	7.32064	0.8188	0.6905	5.82988	0.61892	0.42914	4.65632	0.94695	0.35091	4.00282	2.10942	0.38215	2.60272	1.64509	0.24094	2.12631	0.57389	0.34276	3.93431	1.0837	0.23343	1.61352	1.52519	0.20874	3.98765	3.70164	1.34133	2.01825	2.36754	1.61657	2.9249	2.31163	1.69751	8.14595	1.67313	0.85474	7.1083	1.96495	0.51382
AG-359-O02	Ib	Ib.2	I		8.99875	7.16442	2.80483	7.46275	3.12272	1.21058	25.1458	2.37949	1.43111	19.091	1.26208	0.55211	14.0813	1.96228	0.46443	11.0381	7.3551	0.47084	8.24696	5.2367	0.23762	6.37424	1.29119	0.34812	10.2657	2.59027	0.20478	4.34769	4.17458	0.17293	11.0797	10.201	3.31694	5.85282	6.94902	4.18515	9.41622	7.58604	4.92813	25.0867	4.36403	1.67946	23.6385	5.17625	0.78974
SAG-MED16	Ib	Ib.2	I		9.41985	6.96906	2.70604	7.52687	2.85174	1.19675	36.852	2.06907	1.34957	36.539	1.22266	0.6126	52.8635	1.77628	0.48049	51.9472	7.82535	0.55041	11.8316	5.90274	0.32753	6.17358	1.3287	0.44107	18.8138	2.44857	0.31801	4.25703	4.05151	0.26138	11.2671	10.5444	3.31772	5.9033	6.68348	4.06451	10.502	8.29254	4.94269	48.5053	4.45418	1.59313	54.5456	5.08556	0.80697
SAG-MED23	Ib	Ib.2	I		3.02441	2.96991	1.34902	2.52922	1.3035	0.7034	8.43971	0.92806	0.90436	6.8041	0.78069	0.54171	6.90243	1.1355	0.42615	6.72301	2.51397	0.49433	3.2408	1.8474	0.3157	2.7461	0.66172	0.41105	4.01748	1.26159	0.29324	1.78866	1.5949	0.27165	4.41896	4.15103	1.55433	2.45739	2.77193	1.93093	3.54938	2.82424	2.126	9.13765	1.89622	1.0996	8.74319	2.36413	0.64308
SAG-MED34	Ib	Ib.2	I		5.03843	3.93855	1.54717	4.08893	1.75708	0.73037	18.1929	1.44952	0.91917	16.0736	0.78737	0.3998	20.7007	1.34454	0.356	20.9861	4.66359	0.35396	5.48085	4.09556	0.1978	3.20805	0.78558	0.31428	7.76391	1.72718	0.20401	2.33174	2.26129	0.16235	6.35966	5.70283	1.96217	3.50316	3.91533	2.41879	5.69521	4.59534	2.80476	21.0122	2.73344	1.07564	23.012	3.1669	0.5067
SAG-MED17	Ib	Ib.2	II		2.58782	2.13829	0.9027	2.04601	0.90823	0.4369	9.08901	0.69507	0.53257	8.48093	0.49806	0.29253	12.2046	0.73442	0.24854	13.8968	1.91878	0.28438	2.91302	1.39647	0.17486	1.95512	0.48443	0.22952	4.23711	0.8287	0.17131	1.32173	1.16768	0.14079	3.41954	3.12342	1.13144	1.82515	1.9578	1.3062	2.91055	2.32971	1.49664	10.9168	1.41837	0.68983	12.2152	1.72455	0.39015
AG-404-N13	Ib	Ib.2	III		2.81175	5.02594	3.69038	3.19966	3.32213	1.8351	1.84787	2.05185	2.14794	1.24539	2.13455	1.26867	1.35097	2.65162	1.06151	1.45485	2.24475	1.2654	0.9252	1.25805	0.7495	1.97606	2.01308	0.88308	1.24951	2.24878	0.47945	3.82829	3.72001	0.41619	8.29934	7.72471	3.13554	5.14672	6.04522	5.53784	3.90446	3.10658	4.46615	1.5584	4.31669	3.18818	1.42441	7.40518	2.0738
AG-439-F23	Ib	Ib.2	III		0.97018	1.48982	1.02178	1.01855	0.88289	0.62213	1.13731	0.67073	0.7877	0.97005	0.7366	0.577	0.96872	1.34506	0.50899	1.03146	0.88698	0.55548	0.65842	0.56923	0.38538	0.78559	0.56385	0.50136	0.75346	1.08866	0.34472	0.89489	0.87765	0.3343	2.07754	1.98265	0.96817	1.2416	1.40674	1.21947	1.19185	0.93425	1.10098	1.08007	1.2636	0.87655	1.04706	1.81689	0.61696
AG-447-N21	Ib	Ib.2	III		3.12812	5.52655	3.98307	3.58021	3.67325	1.9036	1.8338	2.24998	2.28869	1.11487	2.31593	1.27256	1.21328	2.78342	1.09319	1.38867	2.48238	1.30499	0.85909	1.32553	0.73637	2.10512	2.22429	0.82749	1.13045	2.31973	0.45011	4.2341	4.10763	0.32441	9.21455	8.66948	3.34931	5.82187	6.83527	6.2578	4.3933	3.54115	4.92566	1.43916	4.65768	3.48016	1.33242	8.21632	2.2245
AG-365-D07	Ib	Ib.3	I		2.32113	3.18152	2.29869	2.35189	2.05478	1.16049	3.08514	1.15754	1.49012	1.85546	1.26474	0.88594	2.23005	1.79988	0.78409	2.04724	1.90376	0.79639	1.9929	1.33844	0.51707	2.44924	1.03591	0.68427	1.93998	1.79991	0.39743	2.23584	2.15941	0.33062	4.68075	4.61845	1.83548	2.87679	3.35257	2.86727	3.39751	2.59894	2.64352	2.9597	2.42626	1.95994	2.80259	3.35844	1.282
AG-414-M23	Ib	Ib.3	I		1.00547	1.75364	1.39025	1.01735	1.12661	0.99366	1.14538	0.87851	1.17712	0.94656	1.14245	1.03651	1.04736	1.68788	0.8607	1.1239	0.89313	0.99344	0.692	0.71027	0.76094	0.82937	0.69362	0.87318	0.80561	1.62546	0.67432	1.10673	1.05684	0.67723	2.36141	2.34631	1.49001	1.3691	1.59187	1.56418	1.34397	1.03641	1.28579	1.13976	1.6512	1.26294	1.04094	2.37031	0.96081
AG-426-G09	Ib	Ib.3	I		1.31681	2.17293	1.92318	1.47809	1.49913	0.99753	1.43648	0.9122	1.35434	1.08579	1.07703	0.81948	1.22969	1.34951	0.69691	1.26378	1.07396	0.69384	0.77633	0.67361	0.51548	1.21613	0.69256	0.61367	0.99258	1.18019	0.40826	1.87669	1.83207	0.33255	3.77055	3.71435	1.60986	2.79836	3.18349	2.89887	2.44584	1.87541	2.6218	1.27201	2.19063	2.23037	1.1982	2.7571	1.59629
AAA795-F16	Ib	Ib.4	--		2.27831	2.76987	1.70434	1.85365	1.43062	0.70607	3.35061	0.69699	0.85232	2.6584	0.71518	0.47137	2.35631	1.04649	0.41022	2.62848	1.55675	0.45039	4.68635	1.39285	0.30104	4.50087	0.87708	0.38091	3.21403	1.34311	0.29138	2.06994	1.88864	0.26377	3.88878	3.746	1.43648	1.87639	2.30052	1.84647	2.37558	1.83996	1.55909	3.31238	1.5057	0.98086	2.95647	1.74874	0.56375
AAA795-M22	Ib	Ib.4	--		2.4093	3.10372	1.98266	2.23471	1.87134	0.89556	5.35366	0.94531	1.16764	3.78641	0.93491	0.5622	7.15111	1.29809	0.40375	5.51076	1.99087	0.52704	3.7183	1.80735	0.33481	3.21708	0.77533	0.43811	4.39214	1.6561	0.29577	2.06546	2.00865	0.28235	4.59462	4.34635	1.55311	2.2508	2.85754	2.49919	3.2613	2.43931	2.10646	5.04617	1.92812	1.23001	4.49452	2.17053	0.68114
AG-426-A02	Ib	Ib.4	I		2.98195	3.41215	1.92435	2.18903	1.62603	0.6713	4.68377	0.71061	0.77381	3.60355	0.68512	0.3788	3.13366	0.90984	0.30772	3.56094	1.79433	0.32957	7.39482	1.77631	0.2104	6.1794	1.12723	0.2704	4.77868	1.43389	0.18626	2.49602	2.44945	0.16541	4.78521	4.64432	1.64582	2.11315	2.6027	2.08734	2.75985	2.17966	1.72145	5.07157	1.48663	0.8786	4.2264	1.7654	0.49037
AG-426-E17	Ib	Ib.4	I		2.50781	2.86867	1.68097	1.79687	1.36064	0.7308	3.81762	0.67888	0.82581	3.07362	0.71837	0.51067	2.64207	0.9845	0.41323	3.18051	1.35717	0.45825	6.62971	1.31192	0.30499	5.75639	0.85229	0.39797	4.59198	1.21221	0.29278	2.15317	1.96458	0.2606	4.08191	3.9046	1.51993	1.89152	2.21949	1.82383	2.38313	1.91532	1.52351	4.51869	1.47458	0.95982	3.46029	1.77391	0.57677
AG-430-F16	Ib	Ib.4	I		2.08169	2.66073	1.63032	1.86821	1.48303	0.76758	4.33382	0.80319	0.97982	3.21356	0.80189	0.54741	5.61409	1.1939	0.42564	4.42925	1.64238	0.47746	2.96593	1.59674	0.30633	2.53753	0.73914	0.40905	3.59195	1.43289	0.27856	1.78034	1.66605	0.26578	3.82949	3.65451	1.39063	1.91495	2.38578	2.04769	2.73953	2.07131	1.74234	4.1213	1.68924	1.0832	3.91546	2.02727	0.62664
AAA795-E22	Ib	Ib.5	--		1.99808	2.38027	1.5125	1.78952	1.37144	0.63945	2.6729	0.71324	0.78519	1.47	0.69099	0.37876	0.93969	0.80439	0.26949	1.27262	1.56286	0.33454	2.82132	1.2367	0.17576	3.7535	0.77636	0.26832	1.99671	1.2979	0.1528	2.24745	2.04996	0.14146	4.2778	4.09194	1.37935	2.34485	3.01701	2.41732	3.08945	2.31285	1.90886	2.51522	1.78423	1.11091	2.08396	2.27864	0.57941
MED104	Ib	Ib.5	--		0.71419	0.83717	0.51366	0.70922	0.49274	0.32913	0.9481	0.37695	0.46847	0.77346	0.38891	0.27472	0.80759	0.78512	0.2686	0.75299	1.04478	0.25894	0.52865	1.47182	0.17863	0.57012	0.34322	0.23997	0.71861	1.09309	0.15086	0.65226	0.62163	0.12244	1.39017	1.40367	0.59149	0.83672	0.99856	0.80085	1.17833	0.90053	0.73781	0.99784	0.7934	0.54763	1.05507	1.08189	0.3197
SAG-MED15	Ib	Ib.5	--		1.68032	2.17237	1.37652	1.6335	1.31035	0.77616	2.7842	0.80797	0.95109	2.11855	0.9197	0.64112	2.78455	1.47626	0.54852	2.95344	1.88458	0.58921	1.29389	1.98656	0.38311	1.42537	0.74757	0.50631	1.68708	1.92183	0.33565	1.45887	1.41753	0.28439	3.31306	3.29486	1.3523	1.82772	2.10653	1.8214	2.44427	1.96024	1.66923	2.9827	1.68722	1.15521	3.1402	2.40723	0.72348
NORP132	Ib	Ib.6	--		0.62484	0.88553	0.60914	0.62853	0.50095	0.44269	1.01168	0.3787	0.49335	0.93484	0.40493	0.39935	1.10268	0.60391	0.33893	1.22919	0.56727	0.32781	0.59078	0.42025	0.29405	0.63782	0.271	0.34122	0.69221	0.5835	0.34511	0.61287	0.54748	0.29742	1.2824	1.22315	0.67388	0.76576	0.87012	0.74901	0.91335	0.7104	0.68455	1.08045	0.77511	0.59265	1.11824	0.98183	0.42209
NP144	Ib	Ib.6	--		0.48737	0.70834	0.4428	0.41808	0.39992	0.33392	0.76399	0.26845	0.39596	0.56808	0.31993	0.30406	0.82158	0.47682	0.28514	0.89588	0.39257	0.28422	0.36996	0.32955	0.24328	0.46358	0.24404	0.27014	0.48587	0.43684	0.25991	0.41322	0.35515	0.2268	0.9264	0.9119	0.53039	0.54048	0.61157	0.55101	0.58137	0.45788	0.49314	0.7919	0.49754	0.48021	0.76402	0.6868	0.33172
AG-410-D23	Ib	Ib.6			1.16713	2.41609	1.98276	1.28641	1.46522	1.30978	1.38569	1.12256	1.67225	1.17928	1.67559	1.46822	1.56222	2.57063	1.22381	1.73005	1.06822	1.31696	0.65232	0.80093	0.95133	0.88415	0.88444	1.20359	0.88785	1.92002	0.92401	1.32653	1.19444	0.75689	2.97628	2.86893	1.76641	1.74395	1.88894	2.00665	1.51151	1.1917	1.75896	1.49695	2.06445	1.82909	1.49892	2.83878	1.37501
AAA240-E13	Ic	Ic.1	--		0.2856	0.43042	0.37336	0.27333	0.2729	0.42082	0.46224	0.21667	0.33517	0.43937	0.24998	0.39354	0.48324	0.35391	0.33262	0.50027	0.25623	0.29314	0.28419	0.21044	0.3716	0.27649	0.14487	0.38474	0.35919	0.35415	0.50573	0.28973	0.28009	0.42103	0.62416	0.59407	0.57694	0.31842	0.37888	0.35461	0.38553	0.26931	0.32924	0.50061	0.41138	0.40344	0.47658	0.43092	0.37837
AG-464-B04	Ic	Ic.1	--		0.35219	0.50616	0.44948	0.32693	0.319	0.52931	0.56204	0.29319	0.43698	0.48234	0.29137	0.50196	0.63731	0.40612	0.43633	0.63372	0.31059	0.37433	0.29329	0.29086	0.50317	0.32155	0.1838	0.50699	0.40343	0.40915	0.59866	0.35001	0.33284	0.555	0.75299	0.71618	0.73217	0.37951	0.45033	0.42397	0.48424	0.35679	0.38751	0.54639	0.51152	0.51918	0.59505	0.58863	0.47676
ARS1026	Ic	Ic.1	--		0.33547	0.48955	0.32583	0.32895	0.26071	0.26643	0.65612	0.19588	0.29313	0.47799	0.26606	0.25558	0.84977	0.37664	0.21735	0.96614	0.3098	0.22791	0.24492	0.22592	0.20032	0.35028	0.19604	0.21183	0.32033	0.35785	0.20604	0.27256	0.24873	0.18482	0.73956	0.65697	0.37862	0.4096	0.4625	0.4435	0.42973	0.33419	0.33732	0.67784	0.41078	0.38459	0.75662	0.59062	0.25158
AAA288-G21	Ic	Ic.1	I		0.36172	0.48075	0.41084	0.33259	0.30705	0.56352	0.5347	0.25616	0.44326	0.44509	0.27259	0.48214	0.52755	0.39544	0.44293	0.55248	0.32343	0.326	0.32214	0.25977	0.47763	0.3515	0.16903	0.52601	0.4097	0.39841	0.72526	0.32496	0.31977	0.55927	0.70077	0.67765	0.68184	0.36445	0.46099	0.41535	0.46549	0.34079	0.38543	0.5414	0.4772	0.52088	0.5195	0.54105	0.48098
AAA288-N07	Ic	Ic.1	I		0.26753	0.46601	0.40541	0.27422	0.27784	0.52637	0.45928	0.25166	0.41198	0.39189	0.26202	0.50664	0.42496	0.39154	0.42947	0.43086	0.25993	0.34119	0.24993	0.21283	0.49567	0.26402	0.16793	0.52533	0.32381	0.35306	0.70709	0.28734	0.2998	0.59594	0.67082	0.64992	0.72024	0.31924	0.37205	0.35944	0.36379	0.27667	0.3609	0.46745	0.44906	0.47654	0.4102	0.53222	0.44763
AG-464-P07	Ic	Ic.1	I		0.28454	0.38912	0.35242	0.27038	0.2274	0.4829	0.37195	0.22859	0.37623	0.40428	0.22912	0.40764	0.35309	0.31961	0.38272	0.39391	0.27486	0.28809	0.28599	0.23746	0.44543	0.27934	0.15094	0.46421	0.32574	0.33355	0.69015	0.28254	0.26748	0.53136	0.61706	0.55706	0.6343	0.2759	0.39356	0.36305	0.40714	0.30252	0.34101	0.3695	0.40327	0.44525	0.39021	0.44257	0.41232
AG-414-E02	Ic	Ic.2	--		0.53863	1.49207	1.63962	0.50272	0.88705	1.92492	0.39626	0.98527	1.57007	0.34117	1.29444	2.27749	0.31593	1.59497	1.64654	0.34565	0.4825	1.88002	0.26578	0.58731	1.97347	0.33091	0.72171	2.14646	0.34243	1.3894	2.06987	0.83212	0.75281	2.06173	1.7182	1.78956	2.6048	0.57692	0.76312	1.1422	0.60417	0.45187	0.93038	0.3703	1.62401	1.67037	0.33646	1.70581	1.7292
AG-426-I15	II	IIa.A.1	--		1.73121	2.32487	1.43524	1.12602	0.99371	0.76424	2.43507	0.58002	0.92501	1.4449	0.85722	0.71479	0.43928	1.32207	0.57984	0.39322	1.3456	0.56182	0.54392	1.21265	0.45532	0.88639	0.54786	0.64779	1.56328	2.21398	0.42209	1.41284	1.33817	0.36684	3.19752	3.18237	1.45496	1.06864	1.40711	1.49175	1.55027	1.21305	1.33797	1.33456	1.24175	0.92213	0.56846	1.3983	0.76494
AG-430-I06	II	IIa.A.1	--		2.01733	2.33678	1.23797	1.11301	0.85538	0.56694	3.41438	0.45505	0.70976	2.19081	0.6385	0.52483	0.55287	0.8438	0.38079	0.50942	1.16835	0.38068	0.60008	1.1854	0.31331	0.81465	0.47072	0.44629	3.03776	1.51341	0.28745	1.35046	1.32318	0.25594	3.49833	3.34699	1.28133	1.00946	1.34591	1.33662	1.56537	1.26539	1.24976	2.82197	1.02191	0.71515	0.8944	1.11134	0.55455
AG-430-L02	II	IIa.A.1	--		3.04244	3.52736	2.02239	1.72531	1.39462	0.81326	5.89672	0.66954	0.98917	3.42984	0.85949	0.59974	1.90487	1.25071	0.45322	1.27713	1.80445	0.41501	1.73989	1.9744	0.31067	1.97467	0.69674	0.47622	4.65328	2.28391	0.24622	2.25133	2.21428	0.20392	5.20012	5.05087	1.82058	1.37918	1.94718	2.05764	2.40076	1.93181	1.733	4.53011	1.37452	0.91376	1.96503	1.55702	0.72631
MED769	II	IIa.A.1	--		0.84286	1.14001	0.69949	0.56836	0.51832	0.38353	1.08306	0.29962	0.45913	0.5785	0.40283	0.37679	0.25652	0.7166	0.29382	0.25138	0.77274	0.31002	0.28944	0.57081	0.22045	0.44053	0.25316	0.33566	0.62664	1.06271	0.19255	0.63819	0.57634	0.17738	1.3276	1.32704	0.63203	0.50167	0.62386	0.67206	0.63667	0.46134	0.5796	0.49912	0.56577	0.46113	0.2865	0.64227	0.35589
AG-365-O22	II	IIa.A.2	--		2.37459	3.21381	2.34266	2.1769	1.98799	1.2267	4.04193	1.08151	1.68055	2.21025	1.38305	1.08828	2.17421	2.77764	1.04035	1.84932	2.22731	0.90902	1.52947	1.93338	0.66241	1.82472	0.88726	0.96328	2.20585	2.59331	0.57768	2.05752	2.06724	0.42175	4.14941	4.01233	1.69544	1.93718	2.69575	2.69786	2.944	2.22008	2.48228	2.46279	2.21042	1.97667	2.02058	2.6183	1.38571
AG-426-L23	II	IIa.A.2	--		2.02527	2.96864	2.19468	1.91924	1.90301	1.11446	3.34813	0.92522	1.56965	1.67587	1.32342	1.03011	1.69436	2.63659	0.96764	1.41904	1.93221	0.89877	1.13779	1.63785	0.59461	1.4437	0.70835	0.85856	1.71749	2.31441	0.44774	1.73587	1.78148	0.33271	3.82652	3.69626	1.55705	1.9102	2.58848	2.5371	2.58802	1.95938	2.40454	2.0886	2.15182	1.94011	1.5335	2.48231	1.38471
AG-435-G05	II	IIa.A.2	--		1.33207	2.48078	2.21431	1.68951	1.94772	1.23225	1.27979	0.98513	1.87821	0.53337	1.47674	1.21534	0.2875	3.29791	1.25325	0.29154	1.46897	1.19339	0.35007	1.07036	0.843	0.91617	0.58723	1.08167	0.56502	1.99616	0.62713	1.56245	1.54878	0.42718	3.21315	3.21343	1.44225	1.98217	2.78003	2.91597	2.51064	1.84591	2.80125	0.58319	2.4872	2.78594	0.39734	2.70507	2.08723
MED-G40	II	IIa.A.2	--		0.44698	0.61023	0.48302	0.39799	0.39216	0.29549	0.69984	0.23596	0.41964	0.52815	0.29519	0.28714	0.51788	0.61114	0.26973	0.42888	0.42731	0.26478	0.40402	0.36239	0.21305	0.43739	0.19167	0.28341	0.54792	0.49451	0.21755	0.41534	0.373	0.19049	0.83856	0.81918	0.45884	0.41964	0.49835	0.50519	0.58629	0.41726	0.45926	0.59569	0.45509	0.41973	0.49559	0.51216	0.29858
AAA795-E07	II	IIa.B	--		1.37063	1.62105	1.14814	1.0202	0.91445	0.51332	3.01203	0.42571	0.74456	2.28032	0.44569	0.41917	3.53668	0.69416	0.34611	2.89619	0.801	0.3257	3.28566	0.76277	0.2483	2.76928	0.40786	0.32898	2.98991	0.72565	0.20903	1.34879	1.29971	0.21233	2.46243	2.41997	1.01212	1.1069	1.32387	1.34833	1.63039	1.12637	1.05389	3.28509	0.93237	0.79348	2.59934	0.8971	0.52735
AAA795-N17	II	IIa.B	--		0.82796	1.08966	0.77374	0.74326	0.65034	0.38708	1.87459	0.37434	0.58936	1.43549	0.39144	0.38489	2.07465	0.63648	0.33171	1.78081	0.73685	0.32197	1.57345	0.6596	0.23422	1.25573	0.31472	0.3214	1.67915	0.68441	0.18987	0.77208	0.80747	0.20949	1.66184	1.6558	0.73487	0.83272	0.97667	0.96307	1.24129	0.83896	0.81033	1.92052	0.88068	0.65656	1.68422	0.88346	0.43302
AG-313-A04	II	IIa.B	--		0.79522	0.98491	0.70318	0.6832	0.62193	0.38557	1.61043	0.35859	0.53569	1.30513	0.36424	0.32592	1.88485	0.63375	0.29293	1.62295	0.64669	0.29382	1.35035	0.61795	0.22637	1.18307	0.29222	0.2613	1.49173	0.6814	0.20167	0.7475	0.6971	0.18056	1.51321	1.50037	0.64381	0.70352	0.88945	0.88153	1.08778	0.80251	0.77083	1.62648	0.70542	0.58783	1.51958	0.78671	0.37855
AG-325-E13	II	IIa.B	--		0.79342	0.92507	0.71374	0.68227	0.62057	0.41658	1.33162	0.40543	0.59562	1.02211	0.44797	0.40912	1.23706	0.99306	0.37611	1.16059	0.80528	0.37772	0.79238	0.84374	0.28348	0.75485	0.302	0.36534	0.99629	1.02807	0.23565	0.67175	0.63601	0.22008	1.42829	1.35084	0.66086	0.75373	0.93112	0.87439	1.1276	0.79304	0.71469	1.23647	0.77689	0.62659	1.17442	0.9254	0.42495
AG-325-J13	II	IIa.B	--		0.57612	0.73899	0.52095	0.52056	0.48039	0.31181	1.04925	0.28511	0.44955	0.76306	0.32519	0.3175	0.97213	0.65614	0.26774	0.81897	0.52694	0.26936	0.65591	0.46721	0.22532	0.59236	0.21447	0.279	0.79855	0.58733	0.20669	0.50033	0.47842	0.19365	1.05463	0.98982	0.52049	0.55639	0.63843	0.62138	0.80171	0.56667	0.55513	0.98369	0.58723	0.47759	0.86836	0.65444	0.33188
AG-345-F21	II	IIa.B	--		0.7065	0.91364	0.654	0.64026	0.53173	0.38167	1.22721	0.35294	0.52992	1.07337	0.60015	0.36993	1.21216	1.50835	0.332	1.20906	0.78927	0.35727	0.81543	0.57652	0.25368	0.77455	0.31178	0.31797	0.96334	0.94891	0.22675	0.59974	0.57066	0.21973	1.37065	1.27265	0.64272	0.70982	0.82622	0.78635	0.98145	0.71676	0.66126	1.18661	0.73744	0.55861	1.0764	0.8668	0.39901
AG-390-C22	II	IIa.B	--		2.87145	3.96731	2.71904	2.92042	2.77421	1.48954	5.35365	1.64691	2.3276	2.41596	1.93279	1.44348	2.35647	4.24783	1.45451	1.94576	3.4649	1.39625	1.77023	2.75286	0.89564	1.83716	0.98617	1.35669	2.46976	4.11286	0.6459	2.12849	2.13	0.48989	4.77474	4.6726	2.06389	2.3116	3.12972	3.04119	3.65964	2.77407	2.84942	2.99906	2.77479	2.163	2.20202	3.53645	1.49558
AG-422-I02	II	IIa.B	--		0.86664	1.09082	0.81202	0.7349	0.63358	0.394	1.85008	0.36765	0.5697	1.54993	0.38172	0.30883	2.17389	0.64994	0.28358	1.92741	0.70372	0.27884	1.64863	0.66187	0.20998	1.31996	0.30142	0.28066	1.80412	0.68604	0.19296	0.85537	0.80493	0.16905	1.62576	1.70329	0.65205	0.86468	0.99273	0.96831	1.22764	0.86562	0.82202	1.99203	0.78421	0.60665	1.64367	0.83993	0.3913
CPC306	II	IIa.B	--		0.68117	0.8337	0.57042	0.57103	0.50726	0.32615	1.36955	0.31082	0.45282	1.02842	0.31984	0.32262	1.43935	0.57412	0.27604	1.32717	0.55785	0.30629	0.92974	0.53648	0.21822	0.83569	0.27508	0.29575	1.12636	0.59002	0.18634	0.6072	0.57559	0.1682	1.20089	1.15751	0.58403	0.65646	0.74506	0.68108	0.85047	0.68291	0.60082	1.36757	0.68315	0.50148	1.13628	0.7185	0.32799
HIMB058	II	IIa.B	--		0.68374	0.87372	0.65816	0.61395	0.52373	0.3554	1.38297	0.33831	0.45983	1.21594	0.35184	0.32532	1.67431	0.56898	0.28291	1.58461	0.60564	0.2846	1.08922	0.49012	0.21572	0.96532	0.26135	0.27187	1.21423	0.59945	0.19851	0.66075	0.61771	0.18835	1.37041	1.31294	0.64294	0.68091	0.83077	0.75803	0.95437	0.71386	0.64403	1.39894	0.71587	0.54075	1.28953	0.77249	0.36534
MED724	II	IIa.B	--		0.64321	0.68763	0.50264	0.56394	0.48598	0.29651	1.12395	0.27906	0.40417	0.8845	0.34855	0.27557	0.96234	0.62973	0.24882	0.90242	0.64772	0.24425	0.70552	0.76052	0.18211	0.65757	0.24827	0.21824	1.04328	0.65327	0.14988	0.50261	0.47554	0.13321	1.08475	1.04002	0.46145	0.51257	0.66963	0.63573	0.78418	0.5528	0.52879	0.95085	0.53891	0.4545	0.90937	0.64431	0.31968
MED727	II	IIa.B	--		0.35861	0.43551	0.3251	0.30196	0.27503	0.19348	0.5238	0.16538	0.26028	0.38004	0.17972	0.19511	0.37765	0.3465	0.14871	0.26908	0.31666	0.16567	0.33649	0.30909	0.13603	0.37318	0.16874	0.15995	0.48939	0.38581	0.09159	0.31054	0.29124	0.10714	0.60661	0.61001	0.27989	0.33279	0.4006	0.3861	0.44031	0.35252	0.37681	0.43666	0.31912	0.29045	0.36488	0.32296	0.19796
MED827	II	IIa.B	--		0.77529	0.94773	0.62907	0.72243	0.59775	0.38084	1.53488	0.35076	0.5245	1.11866	0.40704	0.36386	1.06968	0.77537	0.34453	1.00471	0.83026	0.30923	0.7791	0.91731	0.24173	0.71635	0.26673	0.3213	1.00599	0.80288	0.20662	0.5668	0.57237	0.20005	1.27854	1.25735	0.57947	0.70724	0.79131	0.73842	1.02364	0.68784	0.67031	1.26527	0.71095	0.59148	1.104	0.78444	0.37846
MED872	II	IIa.B	--		0.38646	0.4602	0.35804	0.35765	0.29873	0.23602	0.62965	0.1953	0.29869	0.57565	0.22502	0.22394	0.64351	0.40711	0.20592	0.56961	0.36857	0.19152	0.4268	0.27718	0.17027	0.42012	0.18545	0.19328	0.55241	0.41425	0.16031	0.3425	0.31227	0.14565	0.71925	0.69787	0.35827	0.36192	0.45445	0.44162	0.53398	0.36853	0.35231	0.5944	0.34378	0.33723	0.58116	0.41992	0.24011
MED-G43	II	IIa.B	--		0.29602	0.35997	0.25553	0.24771	0.20855	0.1692	0.54326	0.11751	0.19389	0.28788	0.15918	0.15167	0.61582	0.2866	0.11406	0.42232	0.23724	0.14037	0.38949	0.25974	0.09317	0.38364	0.10976	0.10434	0.45672	0.30278	0.09304	0.27151	0.21329	0.08802	0.53809	0.50433	0.2694	0.25451	0.35966	0.30759	0.33976	0.28214	0.27799	0.5519	0.24463	0.21598	0.47507	0.29878	0.15789
SAG-MED05	II	IIa.B	--		1.29645	1.62822	1.1113	1.10649	0.94207	0.5504	2.83647	0.55677	0.80837	1.59385	0.57922	0.50153	2.1821	1.24094	0.44677	1.79105	1.11295	0.4633	1.37861	1.01571	0.30787	1.29361	0.42892	0.4209	1.72655	1.2239	0.23486	1.05163	1.00357	0.22129	2.21981	2.12618	0.94196	0.95231	1.22083	1.1998	1.47914	1.10518	1.08676	2.31812	1.02498	0.76236	1.84999	1.27668	0.55917
SAG-MED29	II	IIa.B	--		1.35166	1.72141	1.20373	1.12221	1.04197	0.67006	2.69083	0.66957	1.01196	1.68235	0.7668	0.67345	2.17671	1.68283	0.62804	1.83468	1.17658	0.65231	1.2854	1.02747	0.45427	1.28218	0.46718	0.59934	1.71428	1.48236	0.37168	1.05101	1.00943	0.36084	2.37309	2.31112	1.11559	1.08584	1.35266	1.35995	1.64941	1.19167	1.22826	2.17581	1.30148	1.00573	1.78815	1.53082	0.66235
AG-325-C03	II	IIa.B	I		0.63798	0.82663	0.5746	0.51834	0.47004	0.32294	1.3134	0.28249	0.42378	1.00228	0.30911	0.2728	1.74988	0.53491	0.24831	1.35579	0.5325	0.23918	0.8964	0.54648	0.19251	0.76943	0.24568	0.2602	1.11878	0.59295	0.17972	0.59088	0.55611	0.17033	1.19267	1.1734	0.52025	0.59453	0.73052	0.68283	0.86832	0.64443	0.56865	1.31559	0.56562	0.48126	1.26815	0.65682	0.32062
SAG-MED28	II	IIa.B	I		1.25152	1.46455	0.94483	0.93203	0.75761	0.46085	3.4196	0.44983	0.58681	2.64755	0.41061	0.35742	5.41667	0.80287	0.31628	3.23115	1.1058	0.30975	1.57393	1.41856	0.20681	1.24658	0.40028	0.27464	2.38727	1.03621	0.17917	1.11411	1.05448	0.16518	2.15151	2.10398	0.86297	0.92051	1.15855	1.09005	1.55414	1.11786	0.93467	3.20149	0.93533	0.62096	3.47974	1.05392	0.40897
SAG-MED41	II	IIa.B	I		0.9963	1.03071	0.6854	0.77415	0.63504	0.43179	2.93996	0.37363	0.51885	2.99088	0.3906	0.38347	6.33444	0.72731	0.36377	5.46551	0.77725	0.34228	1.30265	1.10082	0.25787	0.92578	0.34671	0.32512	2.01263	0.78915	0.23015	0.73601	0.71892	0.23374	1.6279	1.605	0.72008	0.82825	0.95605	0.85066	1.27614	0.97178	0.78083	3.44796	0.8163	0.59643	4.29625	0.88072	0.42189
AG-470-E16	IIIa	IIIa.1	--		0.16525	0.18717	0.11359	0.11929	0.09791	0.06664	0.24625	0.06242	0.08746	0.23819	0.06963	0.05999	0.34272	0.11217	0.05821	0.33379	0.1012	0.06317	0.20194	0.10997	0.03902	0.15484	0.05193	0.05574	0.45468	0.10914	0.0407	0.11502	0.12024	0.03815	0.27505	0.26417	0.13157	0.14861	0.14926	0.12935	0.17419	0.12957	0.1179	0.75873	0.13848	0.09374	0.36296	0.16555	0.06616
HIMB114	IIIa	IIIa.1	--		0.16587	0.20502	0.16628	0.14054	0.1311	0.10423	0.24373	0.08013	0.11468	0.46908	0.08763	0.09521	0.37413	0.14421	0.07662	0.70862	0.12474	0.0877	0.18299	0.10882	0.0695	0.16065	0.06925	0.07612	0.49094	0.1461	0.0482	0.14876	0.14381	0.07226	0.30922	0.29235	0.16572	0.16363	0.19902	0.1812	0.18548	0.14436	0.14245	0.35255	0.15341	0.12418	0.31165	0.2125	0.09191
MED1116	IIIa	IIIa.1	--		0.22932	0.29472	0.2233	0.19143	0.17182	0.14716	0.36976	0.11859	0.17064	0.36142	0.12268	0.13945	0.48252	0.20814	0.12206	0.55689	0.17087	0.12846	0.26124	0.16556	0.10702	0.23267	0.09487	0.1158	0.41227	0.1939	0.08479	0.20604	0.20579	0.10538	0.41349	0.40526	0.2379	0.22445	0.28576	0.25001	0.31095	0.21607	0.22517	0.41505	0.22935	0.18269	0.34108	0.28812	0.14377
SP27	IIIa	IIIa.1	--		0.22952	0.30441	0.19204	0.19682	0.16326	0.13297	0.36308	0.11889	0.14816	0.38485	0.12698	0.11921	0.47406	0.19939	0.09753	0.52878	0.16957	0.10796	0.29002	0.15895	0.08087	0.24548	0.09708	0.1012	0.53344	0.175	0.08144	0.19641	0.18226	0.08546	0.43766	0.41378	0.20957	0.24786	0.2871	0.23961	0.29134	0.21866	0.22169	0.83574	0.23305	0.18141	0.51614	0.29948	0.12783
IMCC9063	IIIa	IIIa.2	--		0.05665	0.07355	0.05851	0.0608	0.0561	0.03707	0.14808	0.02865	0.0469	0.11871	0.0425	0.03508	0.16775	0.06285	0.0275	0.20023	0.06458	0.03073	0.06414	0.03728	0.03004	0.05113	0.02946	0.03011	0.08888	0.05346	0.01577	0.05228	0.05605	0.02346	0.12761	0.10819	0.05798	0.07036	0.07981	0.06681	0.08065	0.06256	0.08391	0.14449	0.07149	0.04775	0.15005	0.08775	0.03577
AG-359-E06	IIIa	IIIa.3	--		1.45726	1.70144	0.95086	0.72716	0.61775	0.32129	3.70276	0.22066	0.41616	4.16156	0.21592	0.1703	4.58107	0.21202	0.1016	5.32478	0.44943	0.08788	4.33543	0.53484	0.06342	2.78162	0.29821	0.08746	7.36616	0.27946	0.04549	1.09899	1.04814	0.0649	2.28023	2.35788	0.79275	0.64169	0.87641	0.94026	1.0586	0.78907	0.78491	3.92149	0.48755	0.46043	2.38356	0.42901	0.295
MED602	IIIa	IIIa.3	--		0.41168	0.50407	0.28097	0.21653	0.19241	0.10569	1.0203	0.08102	0.13669	1.1885	0.07527	0.06991	1.30252	0.09075	0.04917	1.417	0.17693	0.04626	1.2112	0.19524	0.03694	0.7187	0.10093	0.04291	2.09217	0.12542	0.02764	0.32901	0.31942	0.03215	0.67762	0.6772	0.24894	0.22547	0.27947	0.27869	0.30583	0.23474	0.21639	1.11885	0.16313	0.1478	0.69683	0.15845	0.10185
MED817	IIIa	IIIa.3	--		0.18702	0.22758	0.16266	0.1839	0.13714	0.09324	0.41654	0.08547	0.10927	0.42773	0.08399	0.08905	0.5095	0.14804	0.06561	0.58799	0.13113	0.08294	0.25227	0.15743	0.05929	0.19301	0.06675	0.05874	0.41731	0.15629	0.04612	0.16624	0.1616	0.05265	0.29634	0.3061	0.13025	0.17484	0.22519	0.19916	0.2239	0.18443	0.15919	0.40219	0.18648	0.1332	0.45028	0.19698	0.0997
AG-333-C14	IV	IV	--		1.69901	0.79306	0.21624	1.46377	0.28831	0.09426	8.45938	0.30086	0.1229	7.51141	0.11631	0.06144	1.52173	0.26839	0.05059	0.29602	3.42225	0.05168	0.70321	1.7121	0.04197	0.31879	0.1817	0.06999	1.79639	0.5373	0.03798	0.55064	0.4817	0.04613	1.4446	1.28569	0.33146	0.99102	1.06925	0.4381	2.74857	2.19133	0.88806	8.14813	1.41935	0.13398	8.80722	1.09338	0.06348
AG-337-G06	IV	IV	--		1.61984	0.72795	0.20407	1.1488	0.2636	0.08285	5.70347	0.22079	0.09987	5.12106	0.0966	0.05534	0.91258	0.19112	0.04817	0.23544	2.48773	0.04566	0.68929	1.45367	0.03697	0.35361	0.18816	0.05319	1.96131	0.42076	0.03827	0.58183	0.50714	0.04183	1.44415	1.27032	0.32799	0.87587	0.92738	0.42008	2.10103	1.68952	0.74615	5.8893	0.99709	0.10508	5.98419	0.78515	0.05128
AG-422-B15	IV	IV	--		5.59889	3.93637	1.49476	4.48505	1.64035	0.44295	10.591	1.07664	0.34994	4.86177	0.41663	0.09542	1.48483	0.28248	0.0606	1.80409	3.40145	0.0752	6.19658	0.72109	0.04833	9.93674	0.53903	0.0776	4.98426	0.59616	0.04637	4.24015	3.82198	0.04428	8.2025	7.63338	1.70879	4.70392	5.58963	2.81919	7.83	6.33365	4.03006	10.3433	4.04893	0.69461	5.81898	3.39742	0.21113
AG-422-N09	IV	IV	--		5.59748	3.93728	1.49585	4.4851	1.63999	0.44296	10.5925	1.07692	0.35029	4.86105	0.41663	0.0943	1.48484	0.28248	0.0606	1.80134	3.4025	0.07492	6.19585	0.7211	0.04833	9.93753	0.53904	0.07824	4.98359	0.59533	0.04637	4.24046	3.82175	0.04428	8.20285	7.63322	1.7096	4.70357	5.58911	2.81948	7.83243	6.3348	4.03193	10.3459	4.04898	0.69461	5.8196	3.39746	0.21094
AG-461-B04	IV	IV	--		1.7093	0.82025	0.20415	1.29504	0.26782	0.08787	6.55814	0.22787	0.10699	5.79203	0.09581	0.05574	1.05139	0.21018	0.04981	0.23825	2.78686	0.04329	0.7084	1.49646	0.03653	0.3469	0.17977	0.06238	1.98809	0.45281	0.03781	0.59426	0.52846	0.04669	1.50395	1.36108	0.32698	0.89409	1.00276	0.41039	2.25905	1.88012	0.7656	6.62116	1.08589	0.10806	6.74411	0.84441	0.05741
SAG-MED32	IV	IV	--		2.95357	1.38639	0.38043	2.34101	0.51206	0.13037	15.8299	0.49117	0.14546	15.5508	0.17879	0.06846	10.609	0.31707	0.05584	11.5917	4.71395	0.05572	1.89247	2.36611	0.03818	0.68672	0.28734	0.06392	4.22744	0.7262	0.03819	0.92687	0.81548	0.04423	2.5183	2.21347	0.5371	1.51418	1.56143	0.71262	4.41575	3.52474	1.38439	15.951	2.01321	0.18603	18.8377	1.54926	0.08784
AG-337-I02	V	V	--		1.28658	1.54332	0.66869	1.07482	0.6537	0.25199	4.80175	0.41134	0.34883	5.8597	0.28291	0.13136	11.8123	0.31096	0.1043	11.2703	1.33855	0.08564	3.18401	1.62653	0.05245	1.93689	0.43547	0.08242	3.38282	0.63834	0.04814	0.96883	0.96986	0.04793	1.92978	1.86176	0.75974	1.27326	1.30391	0.97732	1.35448	1.11624	1.10578	6.37842	0.85358	0.4964	9.41203	0.85935	0.20344
AG-349-E10	V	V	--		2.5231	1.80545	0.73468	1.68573	0.59886	0.20703	8.85874	0.29295	0.20951	10.5315	0.15229	0.07041	9.29896	0.09137	0.03351	9.39413	1.82247	0.02825	9.44697	0.76713	0.02553	6.82318	0.26097	0.04316	5.46805	0.17444	0.02023	1.41437	1.37048	0.01794	2.61614	2.50667	0.76142	1.6647	1.60095	0.96842	2.89773	2.44334	1.28294	17.8116	0.76124	0.30501	14.4992	0.53675	0.14056
AG-404-P08	V	V	--		2.35157	1.80307	0.73121	1.57383	0.58199	0.20115	8.21046	0.28359	0.20479	9.63775	0.151	0.06992	8.19315	0.0881	0.03964	8.62412	1.79053	0.03669	8.51304	0.75669	0.02886	6.48111	0.25651	0.03669	4.85998	0.20163	0.01921	1.3234	1.28502	0.02604	2.50756	2.36755	0.76187	1.63742	1.57433	0.94243	2.72183	2.27751	1.2209	15.7733	0.74927	0.30716	13.137	0.53265	0.12942
AG-410-B18	V	V	--		1.71654	2.21544	1.16294	1.53443	1.03802	0.39251	5.22965	0.66018	0.60403	5.78139	0.42451	0.18436	10.0657	0.37079	0.14092	10.1603	1.51441	0.12673	4.27194	1.44853	0.06697	3.11743	0.63691	0.10019	3.51929	0.77271	0.05166	1.54717	1.55975	0.06138	2.81369	2.62419	1.09715	1.98465	2.02081	1.58507	1.77998	1.48256	1.64502	6.57507	1.11095	0.84868	9.15785	1.21123	0.34325
HIMB59	V	V	--		0.10951	0.1444	0.10937	0.11967	0.094	0.07601	0.43905	0.07256	0.08997	0.86456	0.06866	0.05639	1.01905	0.08235	0.05678	0.96692	0.16703	0.04941	0.23024	0.10222	0.04192	0.16787	0.0439	0.05512	0.24377	0.09833	0.03858	0.12252	0.10832	0.04609	0.18908	0.20446	0.09688	0.16667	0.17654	0.16336	0.2018	0.15098	0.14363	0.64028	0.13418	0.10815	0.76036	0.13295	0.06415
NAT182	V	V	--		0.03382	0.04368	0.03148	0.03947	0.02895	0.01812	0.10637	0.01782	0.02295	0.15005	0.01962	0.01706	0.2854	0.03381	0.01513	0.25349	0.03589	0.01306	0.07196	0.02858	0.01033	0.05025	0.00975	0.01487	0.07888	0.02956	0.00691	0.03364	0.03257	0.01591	0.06503	0.05931	0.03406	0.04232	0.04472	0.03846	0.04493	0.03552	0.03003	0.18235	0.03558	0.02507	0.22545	0.04519	0.02081
NP101	V	V	--		0.09998	0.13771	0.07911	0.08412	0.05872	0.02381	0.09979	0.03128	0.0364	0.08855	0.04189	0.0204	0.05056	0.03004	0.01225	0.03906	0.08606	0.01557	0.14852	0.06027	0.01037	0.21931	0.0572	0.0145	0.19656	0.04577	0.00597	0.0934	0.09938	0.00698	0.18145	0.177	0.07631	0.08984	0.11016	0.10173	0.10295	0.09542	0.09556	0.05084	0.0617	0.03884	0.04067	0.05573	0.02657
SAT136	V	V	--		0.00699	0.01544	0.01431	0.00591	0.00601	0.05357	0.00781	0.01429	0.02448	0.00984	0.01453	0.03868	0.00863	0.00623	0.03643	0.01499	0.00432	0.01475	0.00884	0.00854	0.05243	0.00109	0.00717	0.06411	0.00752	0.00489	0.10705	0.01586	0.01358	0.07937	0.00847	0.01713	0.05145	0.00438	0.0097	0.01024	0.00653	0.0056	0.01107	0.01343	0.01652	0.02686	0.00627	0.01303	0.03999
SP299	V	V	--		0.3203	1.80746	1.05586	0.36489	1.03249	0.37698	0.01544	0.36882	0.7125	0.00421	0.30636	0.19832	0.00473	0.2946	0.12548	0.00241	0.15425	0.0826	0.0118	1.05209	0.09044	0.13794	0.55486	0.19102	0.01821	1.05249	0.0447	1.56299	1.50012	0.04525	2.13368	2.0579	1.55804	0.93218	0.88716	2.06191	0.54967	0.40625	1.52632	0.00433	0.61069	0.97759	0.00491	0.34078	0.44615
SP337	V	V	--		0.07153	0.16111	0.1859	0.07867	0.10885	0.19104	0.11206	0.13564	0.14979	0.14105	0.14934	0.24661	0.19573	0.09648	0.14817	0.20799	0.08654	0.17761	0.08634	0.1152	0.18572	0.07363	0.177	0.16941	0.09552	0.15323	0.18487	0.10489	0.10589	0.27848	0.15326	0.17031	0.30657	0.10304	0.10976	0.13876	0.09082	0.06031	0.10569	0.13042	0.20417	0.16263	0.17587	0.20448	0.1547
SP346	V	V	--		0.12401	0.31114	0.24267	0.15041	0.17457	0.12967	0.12732	0.13592	0.20974	0.17881	0.19873	0.1337	0.23737	0.32982	0.15478	0.27912	0.12381	0.11047	0.10538	0.09655	0.07924	0.09456	0.08666	0.08292	0.10233	0.27203	0.06992	0.16613	0.17735	0.08967	0.33615	0.3241	0.22741	0.19659	0.20014	0.25141	0.11783	0.09757	0.19098	0.1643	0.19961	0.21013	0.20964	0.3072	0.13084
SP486	V	V	--		0.2501	0.85812	0.69646	0.22197	0.36381	0.52161	0.14469	0.39303	0.52017	0.17422	0.82188	0.64699	0.24407	0.69274	0.43532	0.25874	0.19407	0.50491	0.10526	0.18781	0.36469	0.0927	0.33468	0.427	0.12001	0.62581	0.31941	0.41671	0.38712	0.39992	0.69686	0.71236	0.80218	0.34844	0.33319	0.43404	0.18261	0.13195	0.33283	0.17938	0.51333	0.52752	0.22364	0.7552	0.44387
SP81	V	V	--		0.03134	0.04645	0.05632	0.04076	0.04365	0.03041	0.05213	0.02745	0.04718	0.05464	0.02989	0.01854	0.06381	0.0326	0.02024	0.06914	0.03478	0.02047	0.0581	0.03572	0.01535	0.04916	0.02742	0.01407	0.08079	0.03611	0.00855	0.04256	0.0429	0.01599	0.05435	0.05612	0.03136	0.03747	0.0421	0.05587	0.04128	0.03358	0.0581	0.05157	0.03505	0.02908	0.05284	0.03639	0.01979
SP94	V	V	--		0.0746	0.77948	0.94924	0.10253	0.42218	0.23553	0.02253	0.0997	0.34801	0.03305	0.11734	0.07865	0.0377	0.04087	0.04144	0.02755	0.03004	0.03164	0.0232	0.23924	0.02736	0.15548	0.68166	0.047	0.02233	0.09384	0.01143	0.62898	0.58529	0.02046	0.49186	0.47664	0.3715	0.17061	0.16537	0.6355	0.07573	0.06056	0.39664	0.02577	0.12359	0.40792	0.03007	0.05958	0.19162
[truncated: 17 more columns]

## Sheet: C. MEDIMAX
				Sample name	Med-OCT2015-15m	Med-OCT2015-30m	Med-OCT2015-45m	Med-OCT2015-60m	Med-OCT2015-75m	Med-OCT2015-90m	Med-OCT2015-1000m	Med-OCT2015-2000m	MedWinter-JAN2015-20m	MedWinter-JAN2015-80m
				Collection Date	2015-10-14	2015-10-14	2015-10-14	2015-10-14	2015-10-14	2015-10-14	2015-10-15	2015-10-15	2015-01-27	2015-01-27
				Depth (m)	15	30	45	60	75	90	1000	2000	20	80
Genome	Clade	Subclade	Genomospecies	NCBI SRA Accession	SRR5007106	SRR5007114	SRR5007115	SRR5007118	SRR5007138	SRR5007139	SRR5007141	SRR5007147	SRR3405540	SRR5877433
SAG-MED20	Ia	Ia.1	--		2.57	2.39	2.1	3.3	2.65	2.24	0.21	0.14	2.24	2.56
HTCC1002	Ia	Ia.1	I		1.86	1.42	1.69	1.39	1	0.86	0.24	0.13	1.03	1.15
HTCC1013	Ia	Ia.1	I		1.95	1.45	1.69	1.38	1	0.86	0.21	0.13	1.01	1.17
HTCC1016	Ia	Ia.1	I		2.05	1.49	1.63	1.42	1.04	0.88	0.23	0.14	1.03	1.2
HTCC1040	Ia	Ia.1	I		1.94	1.42	1.25	1.34	0.99	0.85	0.23	0.13	1	1.15
HTCC1062	Ia	Ia.1	I		1.91	1.43	1.73	1.39	1	0.86	0.22	0.13	1.01	1.18
AG-319-F18	Ia	Ia.3	--		3.74	3.28	4.2	4.11	2.66	2.09	0.4	0.15	3.25	3.56
MED-G42	Ia	Ia.3	--		10.3	14.05	3.33	4.26	1.85	1.35	0.13	0.09	4.5	4.89
SAG-MED46	Ia	Ia.3	--		6.61	5.91	6.8	9.65	5.92	4.17	0.28	0.27	9.03	9.51
AG-325-C10	Ia	Ia.3	I		6.04	5.09	4.02	4.24	2.71	1.89	0.21	0.14	5.6	5.47
AG-325-F15	Ia	Ia.3	I		5.46	4.4	3.34	3.6	2.21	1.59	0.16	0.1	4.65	4.56
AG-414-C04	Ia	Ia.3	I		12.23	9.71	5.51	6.82	4.03	2.88	0.26	0.21	12.66	11.98
HTCC7211	Ia	Ia.3	I		14.4	10.22	5.16	7.11	4.12	2.88	0.27	0.19	14.26	13.48
HTCC7214	Ia	Ia.3	I		8.94	7.06	4.81	5.45	3.56	2.38	0.25	0.17	8.88	8.48
HTCC7217	Ia	Ia.3	I		11.68	9.49	5.01	6.59	3.76	2.64	0.25	0.18	12.2	11.54
SAG-MED25	Ia	Ia.3	I		14.51	10.28	4.94	6.95	3.94	2.71	0.26	0.19	13.85	13.06
HIMB5	Ia	Ia.3	II		2.16	1.37	1.04	1.16	0.95	0.83	0.24	0.15	0.94	1.1
HIMB1321	Ia	Ia.3	III		2.84	1.82	1.4	1.46	1.12	0.95	0.22	0.12	1.2	1.43
HTCC8051	Ia	Ia.3	IV		3.68	4.5	7.28	7.34	4.16	2.9	0.23	0.17	5.74	5.87
HTCC9022	Ia	Ia.3	IV		3.96	4.25	6.86	5.28	3	2.03	0.21	0.15	4	4.29
SAG-MED21	Ia	Ia.3	IV		4.76	6.3	14.6	9.28	3.97	2.66	0.21	0.17	4.62	4.84
SAG-MED48	Ia	Ia.3	IV		9.9	22	7.45	11.8	4.38	2.87	0.28	0.18	12.1	12.68
SAG-MED49	Ia	Ia.3	IV		11.88	25.49	8.09	12.82	4.43	2.93	0.26	0.2	13.78	14.08
AAA795-A20	Ia	Ia.3	V (gWID)		4.88	3.28	3.76	3.1	2.73	1.96	0.3	0.18	2.43	2.77
AAA795-J21	Ia	Ia.3	V (gWID)		5.02	3.4	3.87	3.17	2.7	2	0.29	0.18	2.47	2.73
AAA795-O19	Ia	Ia.3	V (gWID)		4.85	3.26	3.75	2.98	2.71	1.89	0.23	0.13	2.45	2.75
AAA795-P11	Ia	Ia.3	V (gWID)		4.46	2.94	3.33	2.74	2.35	1.63	0.21	0.13	2.11	2.47
AG-349-L17	Ia	Ia.3	V (gWID)		4.49	2.97	3.11	2.67	2.27	1.7	0.27	0.16	2.09	2.41
AG-349-O05	Ia	Ia.3	V (gWID)		4.49	3.16	3.55	2.87	2.48	1.84	0.23	0.15	2.34	2.58
AG-390-A23	Ia	Ia.3	V (gWID)		5.32	3.62	4.15	3.18	2.88	2.09	0.24	0.15	2.52	2.88
AG-422-D23	Ia	Ia.3	V (gWID)		5.21	3.65	4.18	3.36	2.93	2.16	0.23	0.15	2.66	2.93
HIMB083	Ia	Ia.3	V (gWID)		4.91	3.26	3.65	2.93	2.55	1.86	0.26	0.16	2.35	2.75
AAA797-I19	Ia	Ia.3	VI		6.8	2.33	1.62	1.8	1.28	1.06	0.25	0.15	2.96	3.32
AG-390-A02	Ia	Ia.3	VI		5.01	2.16	1.86	1.84	1.43	1.07	0.24	0.13	2.37	2.59
AG-390-M19	Ia	Ia.3	VI		4.94	1.96	1.75	1.61	1.31	0.97	0.14	0.08	2.4	2.59
AG-414-O11	Ia	Ia.3	VII (gMED)		357.15	98	18.7	17.81	7.51	6.61	1.02	0.77	71.79	80.87
AG-430-E20	Ia	Ia.3	VII (gMED)		333.36	96.62	18.23	17.07	7.15	6.26	0.96	0.71	67.34	75.78
MED-G39	Ia	Ia.3	VII (gMED)		493.51	141.09	26.7	24.96	10.22	9.02	1.28	1.02	101.7	113.58
SAG-MED02	Ia	Ia.3	VII (gMED)		348.78	98.67	18.85	17.6	7.48	6.54	1.02	0.76	70.79	79.22
SAG-MED04	Ia	Ia.3	VII (gMED)		341.83	94.8	18.33	17.3	7.57	6.62	1.03	0.74	68.33	77.06
SAG-MED08	Ia	Ia.3	VII (gMED)		358.86	103.77	19.68	18.48	7.71	6.77	1.03	0.77	73	82.03
SAG-MED10	Ia	Ia.3	VII (gMED)		273.42	85.7	17.27	16.45	6.9	5.88	0.83	0.61	58.24	65.35
SAG-MED14	Ia	Ia.3	VII (gMED)		321.12	93.1	18.5	17.67	7.6	6.52	1.01	0.77	65.34	74.04
SAG-MED18	Ia	Ia.3	VII (gMED)		268.19	77.09	15.28	14.19	6.18	5.17	0.81	0.57	55	61.98
SAG-MED22	Ia	Ia.3	VII (gMED)		133.33	43.19	9.81	9.64	4.45	3.67	0.52	0.36	29.82	33.53
SAG-MED33	Ia	Ia.3	VII (gMED)		293.17	88.33	17.15	15.74	6.54	5.6	0.78	0.6	59.78	67.69
SAG-MED35	Ia	Ia.3	VII (gMED)		295.12	85.4	16.06	15.48	6.35	5.45	0.78	0.59	59.25	66.65
SAG-MED40	Ia	Ia.3	VII (gMED)		89.57	26.69	7.59	6.99	3.94	3.26	0.62	0.44	20.11	25.32
SAG-MED44	Ia	Ia.3	VII (gMED)		293.73	86.08	16.59	15.52	6.51	5.71	0.79	0.58	59.07	67.69
SAG-MED45	Ia	Ia.3	VII (gMED)		174.38	48.62	9.55	9.39	4.35	3.71	0.52	0.38	35.05	41.06
AG-390-D18	Ia	Ia.3	VIII		4.39	7.58	18.85	19.61	11.64	7.6	0.29	0.32	14.43	14.63
AG-390-L03	Ia	Ia.3	VIII		4.17	7.25	17.53	18.68	11.15	7.28	0.22	0.27	13.83	14.13
SAG-MED03	Ia	Ia.3	VIII		29.64	13.9	14.29	15.67	8.37	5.84	0.28	0.27	16.64	17.52
SAG-MED06	Ia	Ia.3	VIII		7.45	16.13	22.06	33.86	15.26	9.84	0.3	0.38	31.76	32.87
SAG-MED27	Ia	Ia.3	VIII		28.42	20.07	18.85	28.22	12.42	8.09	0.19	0.29	30.56	31.85
SAG-MED50	Ia	Ia.3	VIII		6.38	14.7	20.83	31.77	14.35	9.28	0.28	0.33	29.97	30.86
AAA795-C09	Ia	Ia.4	--		3.7	2.63	1.67	1.91	1.41	1.19	0.23	0.14	1.75	1.85
AAA795-L23	Ia	Ia.4	--		3.37	1.64	1.03	1.15	0.87	0.73	0.16	0.09	1.1	1.25
AG-325-E08	Ia	Ia.4	--		48.7	43.32	13.43	15.71	5.99	4.57	0.39	0.31	16.65	19.57
AG-339-N18	Ia	Ia.4	--		4.76	2.5	1.27	1.42	0.92	0.77	0.13	0.1	1.72	1.94
AG-390-O04	Ia	Ia.4	--		4.08	3.53	2.59	2.64	1.97	1.66	0.23	0.14	2.14	2.44
AG-404-P07	Ia	Ia.4	--		4.14	3.63	2.77	2.88	2.3	1.76	0.32	0.2	2.14	2.42
AG-410-N23	Ia	Ia.4	--		3.87	2.72	1.98	1.95	1.55	1.27	0.21	0.13	1.65	1.87
AG-422-C23	Ia	Ia.4	--		4.6	3.9	2.83	3.01	2.19	1.73	0.3	0.19	2.3	2.64
AG-430-P08	Ia	Ia.4	--		14.65	5.66	2.65	3.49	2.62	2.22	0.3	0.19	4.63	5.56
AG-447-E22	Ia	Ia.4	--		4.17	2.93	2.08	2.13	1.58	1.33	0.26	0.16	1.76	2.1
RS39	Ia	Ia.4	--		26.77	5.63	2.23	2.26	1.69	1.47	0.33	0.2	5.56	6.76
SAG-MED01	Ia	Ia.4	--		7.35	8.33	5.08	6.77	4.42	3.61	0.3	0.22	4.96	5.64
SAG-MED07	Ia	Ia.4	--		145.55	49.13	11.74	13.15	6.97	6	0.51	0.39	34.71	38.84
SAG-MED11	Ia	Ia.4	--		57.71	51.46	15.38	18.71	7.64	6.08	0.44	0.37	21.22	24.87
SAG-MED13	Ia	Ia.4	--		15.82	13.77	5.27	6.76	3.62	2.97	0.32	0.23	6.8	7.98
SAG-MED19	Ia	Ia.4	--		5.6	5.77	4.04	4.62	3.27	2.49	0.3	0.2	3.25	3.78
SAG-MED24	Ia	Ia.4	--		3.6	4.46	3.07	3.79	2.31	1.77	0.08	0.09	2.78	3.09
SAG-MED30	Ia	Ia.4	--		3.52	3.71	2.22	3.42	2.4	2.17	0.17	0.12	3.22	3.72
SAG-MED38	Ia	Ia.4	--		14.94	10.22	3.93	6.18	3.4	2.88	0.37	0.26	7.56	8.68
SAG-MED39	Ia	Ia.4	--		10.05	11.3	4.93	6.99	4.16	3.36	0.3	0.22	5.81	6.71
SAG-MED47	Ia	Ia.4	--		15.88	15.23	5.68	7.35	3.98	3.21	0.32	0.22	7.49	8.78
AG-426-P20	Ia	Ia.4	--		5.4	5.29	3.95	4.14	3.08	2.37	0.31	0.21	3.09	3.6
SAG-MED09	Ia	Ia.4	--		5.87	5.94	4.16	4.99	3.6	3	0.34	0.21	4.62	5.27
SAG-MED43	Ia	Ia.4	--		15.37	11.33	5.3	7.2	4.66	3.94	0.3	0.21	7.33	9.09
AG-325-F13	Ia	Ia.4	I		55.92	50.08	15.72	18.42	7.05	5.41	0.47	0.38	19.14	22.65
AG-325-J17	Ia	Ia.4	I		44.67	38.08	11.83	13.69	5.3	4.12	0.32	0.26	14.78	17.54
AG-345-O09	Ia	Ia.4	I		35.63	29.63	9.54	11.02	4.45	3.48	0.37	0.26	11.69	13.85
SAG-MED12	Ia	Ia.4	I		54.73	49.55	15.46	19.25	7.96	6.27	0.43	0.36	20.1	23.6
SAG-MED37	Ia	Ia.4	I		58.87	51.56	15.71	19.55	8.04	6.28	0.43	0.36	20.82	24.35
AG-349-L23	Ia	Ia.4	II		2.88	2.07	1.48	1.5	1.09	0.91	0.21	0.12	1.25	1.44
AG-426-G02	Ia	Ia.4	II		3.55	2.47	1.76	1.84	1.36	1.16	0.26	0.14	1.49	1.7
AG-447-N18	Ia	Ia.4	II		3.4	2.28	1.58	1.7	1.3	1.09	0.28	0.15	1.36	1.64
AAA795-D22	Ia	Ia.4	III		3.28	2.25	1.55	1.67	1.24	1.01	0.21	0.13	1.44	1.73
AAA795-O20	Ia	Ia.4	III		3.74	1.99	1.31	1.44	1.1	0.9	0.17	0.1	1.37	1.71
AAA795-M18	Ib	Ib.1	I		1.35	0.62	0.42	0.51	0.48	0.45	0.18	0.09	0.56	0.6
RS40	Ib	Ib.1	I		1.83	0.96	0.66	0.81	0.76	0.74	0.29	0.17	0.73	0.86
AG-325-C02	Ib	Ib.1	II		1.18	0.91	0.65	0.85	0.74	0.67	0.22	0.13	0.65	0.78
AG-470-G21	Ib	Ib.1	II		1.08	0.71	0.48	0.67	0.63	0.56	0.22	0.12	0.53	0.64
AG-426-M19	Ib	Ib.1	III		1.52	1.01	0.7	0.91	0.84	0.81	0.32	0.16	0.71	0.85
GOM-A1	Ib	Ib.1	III		1.39	0.93	0.63	0.79	0.71	0.71	0.24	0.13	0.68	0.78
GOM-A5	Ib	Ib.1	III		1.6	1.1	0.79	1	0.86	0.74	0.22	0.14	0.77	0.96
AG-325-E23	Ib	Ib.2	I		7.69	2.63	1.37	2.25	1.34	1.06	0.23	0.13	5.03	5.73
AG-337-G04	Ib	Ib.2	I		3.21	1.41	0.89	1.24	0.98	0.85	0.3	0.18	1.84	2.11
AG-359-O02	Ib	Ib.2	I		6.89	2.3	1.25	1.79	1.2	0.97	0.23	0.14	4.02	4.6
SAG-MED16	Ib	Ib.2	I		28.71	6.13	2.22	3.34	2.05	1.69	0.45	0.28	12.41	13.95
SAG-MED23	Ib	Ib.2	I		7.34	5.23	2.98	5.21	2.67	2.06	0.38	0.24	6.83	7.87
SAG-MED34	Ib	Ib.2	I		24.98	7.11	2.31	3.33	1.86	1.48	0.29	0.19	10.08	11.63
SAG-MED17	Ib	Ib.2	II		13.9	6.61	3.21	6.04	2.67	1.89	0.26	0.15	9.62	10.97
AG-404-N13	Ib	Ib.2	III		1.29	0.85	0.71	1.03	1.25	1.17	0.41	0.22	0.8	0.89
AG-439-F23	Ib	Ib.2	III		1.08	0.78	0.7	1.05	1.33	1.27	0.35	0.16	0.83	0.94
AG-447-N21	Ib	Ib.2	III		1.18	0.77	0.61	0.93	1.1	1.02	0.29	0.16	0.71	0.8
AG-365-D07	Ib	Ib.3	I		2.6	2.52	1.3	2.11	1.82	1.65	0.34	0.21	1.78	2.17
AG-414-M23	Ib	Ib.3	I		1.18	0.85	0.8	1.15	1.61	1.62	0.44	0.23	0.74	0.88
AG-426-G09	Ib	Ib.3	I		1.21	0.84	0.62	0.83	0.9	0.82	0.39	0.21	0.57	0.69
AAA795-F16	Ib	Ib.4	--		1.99	1.35	0.83	1.07	0.91	0.88	0.33	0.2	0.74	0.99
AAA795-M22	Ib	Ib.4	--		10.16	2.44	0.96	1.34	1.13	1.02	0.4	0.19	2.33	2.9
AG-426-A02	Ib	Ib.4	I		1.97	1.57	0.78	1.19	0.94	0.85	0.24	0.12	0.98	1.21
AG-426-E17	Ib	Ib.4	I		1.97	1.5	0.84	1.17	1.02	0.96	0.34	0.2	0.89	1.1
AG-430-F16	Ib	Ib.4	I		9	2.75	1.09	1.55	1.27	1.13	0.36	0.19	2.4	2.9
AAA795-E22	Ib	Ib.5	--		0.99416	0.77418	0.55224	0.70467	0.61309	0.51116	0.20702	0.1094	0.48267	0.60469
MED104	Ib	Ib.5	--		9.11005	23.903	7.35573	12.6717	3.96942	2.74239	0.20906	0.16603	9.04848	11.0368
SAG-MED15	Ib	Ib.5	--		9.44654	18.8378	6.18909	10.6851	4.31972	3.45593	0.38903	0.26673	8.13475	9.64574
NORP132	Ib	Ib.6	--		1.05403	0.70492	0.5642	0.7516	1.0229	1.2046	9.34642	5.43928	0.46795	0.58923
NP144	Ib	Ib.6	--		0.66696	0.43739	0.32756	0.52803	0.64415	0.77122	1.25445	0.50789	0.34598	0.40551
AG-410-D23	Ib	Ib.6			1.59853	0.98202	0.98509	1.9379	3.3167	3.15925	0.59888	0.30243	1.19332	1.30525
AAA240-E13	Ic	Ic.1	--		0.52	0.33	0.27	0.44	0.7	0.96	8.11	2.45	0.24	0.28
AG-464-B04	Ic	Ic.1	--		0.65	0.46	0.4	0.63	1.02	1.31	3.35	0.96	0.34	0.38
ARS1026	Ic	Ic.1	--		0.51	0.33	0.29	0.44	0.67	0.87	1.98	1.01	0.32	0.32
AAA288-G21	Ic	Ic.1	I		0.61	0.43	0.35	0.53	0.74	1.07	16.64	5.1	0.27	0.31
AAA288-N07	Ic	Ic.1	I		0.49	0.34	0.29	0.53	0.99	1.49	9.82	2.7	0.27	0.32
AG-464-P07	Ic	Ic.1	I		0.52	0.4	0.32	0.48	0.77	1.08	14.63	3.92	0.27	0.28
AG-414-E02	Ic	Ic.2	--		0.3622	0.26447	0.43405	1.22754	2.96524	3.59555	2.0731	0.65528	0.56328	0.55687
AG-426-I15	II	IIa.A.1	--		0.54	0.33	0.3	0.38	0.51	0.51	0.43	0.21	0.27	0.27
AG-430-I06	II	IIa.A.1	--		0.57	0.35	0.29	0.4	0.5	0.47	0.36	0.18	0.24	0.32
AG-430-L02	II	IIa.A.1	--		2.29	1.31	0.65	1.23	0.75	0.61	0.19	0.1	1.15	1.21
MED769	II	IIa.A.1	--		0.43	0.25	0.17	0.2	0.28	0.26	0.2	0.11	0.13	0.16
AG-365-O22	II	IIa.A.2	--		3.61	2.8	1.71	3.46	2.36	2.08	0.47	0.27	2.45	2.8
AG-426-L23	II	IIa.A.2	--		3.04	2.28	1.38	2.86	1.94	1.75	0.3	0.16	2	2.27
AG-435-G05	II	IIa.A.2	--		0.64	0.52	0.51	0.77	0.95	0.79	0.29	0.14	0.5	0.51
MED-G40	II	IIa.A.2	--		1.29	1.79	2.25	6.68	8.46	7.56	0.35	0.36	5.17	6.02
AAA795-E07	II	IIa.B	--		1.9	1.03	0.65	0.88	0.69	0.6	0.41	0.23	0.64	0.7
AAA795-N17	II	IIa.B	--		4.94	2.27	1.27	1.76	1.05	0.85	0.38	0.21	1.41	1.56
AG-313-A04	II	IIa.B	--		5.37	2.84	1.65	2.02	1.12	0.93	0.33	0.17	1.66	1.83
AG-325-E13	II	IIa.B	--		3.12	3.25	2.25	3.97	2.47	1.98	0.34	0.21	2.44	2.78
AG-325-J13	II	IIa.B	--		2.16	1.67	1.09	1.58	1.17	0.97	0.29	0.16	1	1.2
AG-345-F21	II	IIa.B	--		2.48	1.79	1.23	1.77	1.23	1.08	0.34	0.18	1.1	1.24
AG-390-C22	II	IIa.B	--		3.99	3.01	2.25	4.12	2.99	2.43	0.4	0.26	2.57	2.8
AG-422-I02	II	IIa.B	--		4.55	2.54	1.57	1.8	1.06	0.83	0.26	0.14	1.45	1.78
CPC306	II	IIa.B	--		4.71	1.94	1.23	1.43	0.89	0.71	0.31	0.16	1.14	1.34
HIMB058	II	IIa.B	--		6.36	1.78	0.93	1.27	0.86	0.78	0.34	0.19	1.36	1.5
MED724	II	IIa.B	--		2.05	1.76	0.84	1.19	0.73	0.63	0.21	0.16	1.07	1.18
MED727	II	IIa.B	--		0.79	0.64	0.42	0.59	0.5	0.37	0.14	0.07	0.55	0.59
MED827	II	IIa.B	--		1.95	1.41	0.83	1.27	0.98	0.84	0.34	0.2	0.8	0.93
MED872	II	IIa.B	--		1.07	1.15	1.93	4.34	3.31	2.66	0.26	0.21	1.73	1.94
MED-G43	II	IIa.B	--		6.42	6.44	3.66	7.16	2.32	1.62	0.16	0.12	3.99	4.42
SAG-MED05	II	IIa.B	--		4.18	3.49	2.72	5.46	3.97	3.17	0.31	0.21	3.04	3.43
SAG-MED29	II	IIa.B	--		4.56	3.87	3.41	6.78	4.75	3.78	0.48	0.31	3.05	3.43
AG-325-C03	II	IIa.B	I		6.32	3.08	1.4	1.82	1	0.82	0.29	0.17	1.84	1.98
SAG-MED28	II	IIa.B	I		38.95	16.08	5.04	7	2.77	2.23	0.36	0.25	10.02	11.17
SAG-MED41	II	IIa.B	I		31.22	12.97	4.25	5.46	2.28	1.88	0.54	0.3	7.68	9.06
AG-470-E16	IIIa	IIIa.1	--		0.32627	0.17763	0.08343	0.10454	0.10473	0.10023	0.06638	0.02466	0.10354	0.10255
HIMB114	IIIa	IIIa.1	--		4.82677	0.28904	0.10374	0.11685	0.10934	0.12222	0.10381	0.05999	0.19999	0.21976
MED1116	IIIa	IIIa.1	--		1.76998	1.31264	0.30199	0.2679	0.19487	0.21499	0.18494	0.12563	0.53483	0.49042
SP27	IIIa	IIIa.1	--		0.44857	0.24296	0.15762	0.18875	0.1781	0.17271	0.10215	0.05671	0.15943	0.17054
IMCC9063	IIIa	IIIa.2	--		0.18735	0.11168	0.0867	0.10482	0.11552	0.13133	0.04955	0.02181	0.08734	0.10495
AG-359-E06	IIIa	IIIa.3	--		0.48518	0.19531	0.11531	0.11386	0.09911	0.09979	0.05075	0.0266	0.12447	0.13182
MED602	IIIa	IIIa.3	--		0.20951	0.18349	0.11175	0.09738	0.07844	0.09096	0.04757	0.02209	0.14895	0.31664
MED817	IIIa	IIIa.3	--		0.36339	0.19364	0.10475	0.14831	0.12315	0.11826	0.07112	0.03892	0.14347	0.1648
AG-333-C14	IV	IV	--		10.7348	11.0006	2.76459	7.62373	1.19559	0.51596	0.08984	0.06241	10.6821	11.3174
AG-337-G06	IV	IV	--		4.5528	4.30331	1.08797	2.76153	0.49774	0.2608	0.07318	0.04469	4.06031	4.60208
AG-422-B15	IV	IV	--		0.23962	0.18407	0.08576	0.15273	0.09086	0.10207	0.05203	0.03373	0.14046	0.14872
AG-422-N09	IV	IV	--		0.24007	0.18407	0.08576	0.15273	0.09086	0.10207	0.05203	0.03373	0.14047	0.14917
AG-461-B04	IV	IV	--		5.15949	4.6641	1.1817	3.12805	0.54199	0.26088	0.0718	0.04328	4.48198	4.92676
SAG-MED32	IV	IV	--		19.8207	14.6019	3.53009	8.74024	1.50072	0.75816	0.13365	0.09691	13.7367	15.0661
AG-337-I02	V	V	--		14.2844	1.62168	0.24125	0.26814	0.18966	0.1788	0.10536	0.04865	2.60562	2.37725
AG-349-E10	V	V	--		1.09308	0.1943	0.05913	0.10221	0.06419	0.07594	0.0287	0.01238	0.22825	0.22795
AG-404-P08	V	V	--		1.05566	0.20527	0.05097	0.09388	0.05542	0.06829	0.03226	0.01502	0.23572	0.22363
AG-410-B18	V	V	--		9.38112	0.88163	0.141	0.19203	0.15791	0.13429	0.06499	0.03058	1.45482	1.28645
HIMB59	V	V	--		3.20681	0.33626	0.08011	0.13208	0.08618	0.09747	0.0565	0.03463	0.79929	0.72075
NAT182	V	V	--		0.14567	0.06139	0.25649	0.42599	0.51392	0.1847	0.01899	0.01582	0.10167	0.0924
NP101	V	V	--		0.06238	0.04852	0.01497	0.03852	0.01731	0.01317	0.00609	0.02471	0.03873	0.03653
SAT136	V	V	--		0.00783	0.00362	0.01261	0.02004	0.02496	0.05921	0.98244	0.53494	0.01782	0.01356
SP299	V	V	--		0.01267	0.01421	0.338	0.46654	0.19648	0.14838	0.00855	0.0081	0.3326	0.26469
SP337	V	V	--		0.12771	0.05683	0.03895	0.10569	0.12475	0.15316	0.09191	0.06045	0.09632	0.08401
SP346	V	V	--		0.15147	0.05469	0.05918	0.14461	0.14409	0.13987	0.05205	0.02907	0.16667	0.14327
SP486	V	V	--		0.15403	0.06185	0.06483	0.13245	0.1663	0.17795	0.06499	0.05281	0.14398	0.12095
SP81	V	V	--		0.06298	0.03152	0.01668	0.02563	0.01746	0.01649	0.01471	0.02638	0.0349	0.03495
SP94	V	V	--		0.03371	0.01631	0.02463	0.03881	0.0249	0.02	0.01226	0.00431	0.05077	0.04428

## Sheet: D. Tara Oceans
				Sample name	TARA_007_DCM_0.22-1.6	TARA_007_SRF_0.22-1.6	TARA_023_SRF_0.22-1.6	TARA_023_DCM_0.22-1.6	TARA_030_SRF_0.22-1.6	TARA_030_DCM_0.22-1.6	TARA_124_SRF_0.22-3	TARA_009_DCM_0.22-1.6	TARA_009_SRF_0.22-1.6	TARA_133_DCM_0.22-3	TARA_152_MES_0.22-3	TARA_084_SRF_0.22-3	TARA_100_MES_0.22-3	TARA_068_MES_0.22-3	TARA_122_DCM_0.22-3	TARA_038_DCM_0.22-1.6	TARA_004_DCM_0.22-1.6	TARA_025_SRF_0.22-1.6	TARA_109_DCM_0.22-3	TARA_112_SRF_0.22-3	TARA_004_SRF_0.22-1.6	TARA_112_DCM_0.22-3	TARA_148b_MES_0.22-3	TARA_034_SRF_0.22-1.6	TARA_111_DCM_0.22-3	TARA_149_SRF_0.22-3	TARA_149_MES_0.22-3	TARA_093_DCM_0.22-3	TARA_036_SRF_0.22-1.6	TARA_096_SRF_0.22-3	TARA_146_SRF_0.22-3	TARA_031_SRF_0.22-1.6	TARA_109_MES_0.22-3	TARA_066_SRF_0.22-3	TARA_036_DCM_0.22-1.6	TARA_034_DCM_0.22-1.6	TARA_151_SRF_0.22-3	TARA_041_DCM_0.22-1.6	TARA_102_SRF_0.22-3	TARA_132_MES_0.22-3	TARA_066_DCM_0.22-3	TARA_145_SRF_0.22-3	TARA_142_MES_0.22-3	TARA_151_DCM_0.22-3	TARA_137_DCM_0.22-3
				Collection Date	2009-09-23T16:08	2009-09-23T12:50	2009-11-18T08:41	2009-11-18T13:50	2009-12-15T10:41	2009-12-15T15:23:37	2011-08-04T18:33	2009-09-28T16:59	2009-09-28T12:18	2011-10-19T00:09	2012-03-19T14:59:48	2011-01-03T11:05	2011-04-16T13:03:08	2010-09-13T13:02:33	2011-07-28T17:15:56	2010-03-15T11:18	2009-09-15T18:00	2009-11-23T09:12	2011-05-12T22:15	2011-06-14T16:45	2009-09-15T11:30	2011-06-15T00:55:48	2012-02-27T15:28:31	2010-01-20T04:27	2011-05-31T20:28:10	2012-03-01T10:48	2012-03-01T18:50:26	2011-03-12T19:36:38	2010-03-12T06:06	2011-03-24T13:00	2012-02-15T12:54	2010-01-09T07:15	2011-05-13T16:08:58	2010-07-15T12:22	2010-03-12T12:23	2010-01-20T11:50	2012-03-09T08:59	2010-03-30T10:56	2011-04-21T20:07	2011-10-05T20:45:47	2010-07-15T15:36:10	2012-02-02T11:52	2012-01-10T14:49:35	2012-03-09T17:42:29	2011-12-02T20:42
				Depth (m)	42	5	5	55	5	70	5	55	5	45	800	5	177	700	115	25	40	5	30	5	5	155	250	5	90	5	740	35	5	5	5	5	380	5	17	60	5	60	5	550	30	5	640	80	40
				Ocean and sea regions	(MS) Mediterranean Sea	(MS) Mediterranean Sea	(MS) Mediterranean Sea	(MS) Mediterranean Sea	(MS) Mediterranean Sea	(MS) Mediterranean Sea	(SPO) South Pacific Ocean	(MS) Mediterranean Sea	(MS) Mediterranean Sea	(NPO) North Pacific Ocean	(NAO) North Atlantic Ocean	(SO) Southern Ocean	(SPO) South Pacific Ocean	(SAO) South Atlantic Ocean	(SPO) South Pacific Ocean	(IO) Indian Ocean	(NAO) North Atlantic Ocean	(MS) Mediterranean Sea	(NPO) North Pacific Ocean	(SPO) South Pacific Ocean	(NAO) North Atlantic Ocean	(SPO) South Pacific Ocean	(NAO) North Atlantic Ocean	(RS) Red Sea	(SPO) South Pacific Ocean	(NAO) North Atlantic Ocean	(NAO) North Atlantic Ocean	(SPO) South Pacific Ocean	(IO) Indian Ocean	(SPO) South Pacific Ocean	(NAO) North Atlantic Ocean	(RS) Red Sea	(NPO) North Pacific Ocean	(SAO) South Atlantic Ocean	(IO) Indian Ocean	(RS) Red Sea	(NAO) North Atlantic Ocean	(IO) Indian Ocean	(SPO) South Pacific Ocean	(NPO) North Pacific Ocean	(SAO) South Atlantic Ocean	(NAO) North Atlantic Ocean	(NAO) North Atlantic Ocean	(NAO) North Atlantic Ocean	(NPO) North Pacific Ocean
Genome	Clade	Subclade	Genomospecies	ENA Accession	ERR315856	ERR315857	ERR315858	ERR315859	ERR315862	ERR318618	ERR588857	ERR594315	ERR594317	ERR598942	ERR598944	ERR598945	ERR598946	ERR598947	ERR598948	ERR598949	ERR598950	ERR598951	ERR598952	ERR598954	ERR598955	ERR598957	ERR598958	ERR598959	ERR598961	ERR598963	ERR598964	ERR598965	ERR598966	ERR598967	ERR598968	ERR598969	ERR598971	ERR598973	ERR598974	ERR598975	ERR598976	ERR598977	ERR598978	ERR598980	ERR598982	ERR598983	ERR598985	ERR598986	ERR598987
SAG-MED20	Ia	Ia.1	--		1.98536	2.82039	2.78162	2.56136	3.00586	2.64346	0.99838	3.11149	1.86295	3.07331	0.32505	3.71549	0.50405	0.54056	0.71014	1.35997	1.96141	2.56596	1.49588	0.72216	2.16524	0.5509	0.51911	1.61792	1.30244	1.67994	0.35868	3.09137	1.93193	1.73093	1.78638	0.88657	0.31815	2.39873	1.90141	0.43761	2.00282	1.03649	1.98879	0.29488	2.32853	2.02329	0.27698	1.58481	0.36208
HTCC1002	Ia	Ia.1	I		2.26191	2.38696	1.85519	1.57124	2.1824	1.64248	0.96943	2.32571	1.43788	6.43575	0.38339	21.7977	0.53746	0.53208	0.72713	1.24725	1.72558	1.75027	1.37592	0.80675	1.84463	0.59447	0.40016	1.51938	1.25995	1.22469	0.41405	5.04355	1.7654	1.60457	1.10295	0.89915	0.39082	2.6732	1.74569	0.42091	1.59009	0.96855	1.80621	0.30078	2.47717	7.41267	0.30245	1.24333	0.43462
HTCC1013	Ia	Ia.1	I		2.22118	2.46061	1.96244	1.63203	2.29119	1.72878	1.00607	2.3108	1.51503	6.2709	0.37172	21.7255	0.51554	0.50641	0.73435	1.33715	1.73718	1.82189	1.40391	0.82044	1.87584	0.60045	0.41147	1.61167	1.26865	1.24098	0.4004	4.99083	1.87566	1.677	1.1332	0.9488	0.3592	2.71162	1.85717	0.4194	1.62887	1.0055	1.83671	0.2887	2.51411	7.52277	0.30067	1.25291	0.42373
HTCC1016	Ia	Ia.1	I		2.15469	2.42311	1.99284	1.64976	2.41948	1.82932	1.04671	2.33947	1.59618	6.22147	0.38501	21.7274	0.56599	0.54664	0.7753	1.40472	1.73298	1.94014	1.46185	0.869	1.95438	0.62646	0.44413	1.70253	1.31206	1.31907	0.42742	4.86025	1.98595	1.77581	1.17479	0.99443	0.38924	2.79566	1.93632	0.43416	1.70555	1.061	1.93416	0.31921	2.56841	7.47708	0.30976	1.30393	0.44729
HTCC1040	Ia	Ia.1	I		1.72555	2.36412	1.88561	1.58971	2.30599	1.71931	1.01647	2.16049	1.51323	5.96556	0.36422	22.5526	0.52993	0.51954	0.73638	1.30862	1.65774	1.83066	1.39475	0.8268	1.87805	0.60029	0.40417	1.55784	1.28403	1.23731	0.39589	3.8476	1.85982	1.67175	1.13497	0.92332	0.38029	2.6825	1.82717	0.41774	1.64538	0.9964	1.85852	0.29724	2.48384	7.58416	0.28998	1.27702	0.44165
HTCC1062	Ia	Ia.1	I		2.24884	2.41012	1.91547	1.61644	2.2664	1.70929	0.99017	2.33185	1.49011	6.4424	0.37168	21.9378	0.52806	0.50806	0.73512	1.29432	1.71048	1.81377	1.37891	0.80978	1.8748	0.59692	0.41698	1.5664	1.25593	1.22585	0.40167	5.05029	1.83727	1.65333	1.10923	0.92408	0.37977	2.71136	1.80569	0.41812	1.62142	0.98731	1.80636	0.29294	2.50644	7.62691	0.2939	1.24238	0.43575
AG-319-F18	Ia	Ia.3	--		5.73493	5.76581	3.96446	4.3589	3.95156	3.07878	1.90167	7.61698	2.9046	6.5788	0.74716	1.19922	1.43371	1.09885	1.39031	2.88948	5.26554	3.65212	3.43932	1.13705	4.68481	0.96896	0.71259	3.2134	2.58783	2.52816	0.7975	9.07965	4.28501	2.69553	2.16806	1.74834	0.8798	5.46406	4.27332	0.78386	4.18934	1.99815	5.33334	0.65388	4.96488	4.43993	0.60505	3.40725	0.59849
MED-G42	Ia	Ia.3	--		3.44031	6.0609	6.3247	4.72299	7.09417	6.0168	1.25368	4.68806	5.74569	3.03776	0.18412	0.80588	0.29802	0.26934	0.82594	1.83922	3.23703	6.18565	2.06017	0.91468	6.37988	0.59176	0.37763	2.06433	1.52429	1.68309	0.23026	3.24544	2.64548	2.61515	1.3487	1.13727	0.19515	3.70271	2.61079	0.41481	4.76214	1.16775	3.03148	0.15757	3.59363	2.04193	0.15862	3.5245	0.19393
SAG-MED46	Ia	Ia.3	--		6.08124	7.78161	7.71133	10.6659	6.57426	5.75069	1.79051	12.7576	5.28518	5.98138	0.44639	1.36657	0.65825	0.81093	1.26048	2.8563	7.09289	6.47963	2.88784	1.2942	6.78268	0.95378	0.75364	3.0865	2.31289	3.31763	0.49047	6.4474	3.90212	3.14189	2.7891	1.95495	0.41472	6.35512	3.7627	0.71456	6.04843	1.90678	4.1654	0.32544	5.9639	4.60973	0.3659	4.92085	0.41751
AG-325-C10	Ia	Ia.3	I		6.90698	11.8306	5.63711	5.553	6.28074	6.74965	2.03282	10.1677	6.32643	7.49628	0.34624	1.24521	0.51014	0.48871	1.48893	3.24597	8.1212	4.97638	8.30373	1.23562	13.2837	0.87579	0.60985	3.10784	4.24349	3.36842	0.37313	15.44	5.67068	3.1105	2.22991	1.6781	0.38695	8.42708	5.70835	0.62301	7.28404	1.79119	24.041	0.28467	8.06113	4.68714	0.27891	5.78978	0.31354
AG-325-F15	Ia	Ia.3	I		5.88809	10.6034	5.13419	4.90921	5.93742	5.84292	2.03763	8.199	5.6269	5.45152	0.28615	1.28307	0.42666	0.4154	1.55328	3.12806	6.94217	4.38482	9.83292	1.04613	11.0881	0.69504	0.50509	2.92789	5.38707	3.24769	0.29961	10.4518	5.53394	2.62943	2.05291	1.59244	0.36163	6.37996	5.46415	0.49714	6.20707	1.60022	22.6199	0.24003	6.03455	3.89721	0.22698	4.74197	0.2852
AG-414-C04	Ia	Ia.3	I		9.4045	23.8382	12.3324	12.6267	14.1001	17.4174	2.28813	14.7744	15.6363	6.92797	0.45989	1.47068	0.66957	0.64366	1.62355	4.29897	11.9052	9.32313	7.57737	1.50681	20.9619	1.0036	0.82446	3.92275	3.93915	5.58859	0.48339	11.4425	7.653	3.56774	3.89637	2.17136	0.51611	9.10112	7.64112	0.72907	10.5169	2.25861	18.7868	0.34184	8.80651	5.94179	0.34261	8.11099	0.44979
HTCC7211	Ia	Ia.3	I		9.20849	29.444	13.5177	13.5117	17.4595	20.9013	2.03989	14.619	19.1151	6.39432	0.41145	1.40189	0.58929	0.5666	1.44167	3.93468	11.4037	10.1685	7.2492	1.3301	20.451	0.8931	0.7848	3.36905	3.59958	5.18338	0.45195	10.6563	7.39148	3.27163	3.6503	1.86916	0.43695	8.34986	7.28391	0.65783	9.93223	1.91853	18.9289	0.31262	8.05512	5.45077	0.31809	7.64832	0.38569
HTCC7214	Ia	Ia.3	I		9.10764	19.0572	8.26	8.24947	9.73922	11.4426	2.23107	13.6898	10.7312	6.81626	0.42926	1.41045	0.61427	0.59689	1.60444	4.38556	11.649	6.70663	8.82951	1.35116	19.2219	0.9141	0.82333	3.68199	4.27898	5.50359	0.43911	12.0695	8.35999	3.293	3.13219	1.96219	0.45663	8.80182	8.31768	0.69335	9.98642	2.0415	23.1344	0.33684	8.36006	6.26682	0.33877	7.86402	0.40142
HTCC7217	Ia	Ia.3	I		8.33568	21.9037	11.8072	12.7379	14.1089	17.1659	2.05204	13.5215	14.7388	6.06927	0.4006	1.27205	0.58643	0.56166	1.45079	3.81364	10.8184	9.03485	7.09303	1.30769	19.3601	0.86244	0.76093	3.38706	3.58141	5.078	0.43318	9.94853	6.83609	3.13179	3.55388	1.87989	0.43773	8.32569	6.81663	0.65678	9.48074	1.95655	17.3808	0.30592	8.02032	5.37063	0.32003	7.41244	0.39322
SAG-MED25	Ia	Ia.3	I		8.24743	27.6561	13.6326	13.6076	18.2374	20.9393	1.90501	13.8053	18.6904	5.7421	0.37744	1.21525	0.54233	0.49304	1.33433	3.58723	10.6166	10.2617	6.80099	1.21969	19.4253	0.83002	0.73898	3.08915	3.35584	4.76581	0.40951	9.9383	6.92171	2.97305	3.53659	1.721	0.41329	7.81944	6.73019	0.61478	9.28621	1.75033	18.2788	0.27519	7.44379	4.95073	0.29354	7.12651	0.35397
HIMB5	Ia	Ia.3	II		1.66175	2.39545	1.97786	1.39648	2.2491	1.8394	1.4157	1.84465	1.63569	1.36692	0.40962	0.83823	0.53654	0.5071	0.98481	2.43408	1.6767	1.93541	1.83278	1.1274	1.93902	0.78528	0.53618	12.9303	1.55658	1.66982	0.41479	1.81789	5.13077	2.18714	1.60112	2.50577	0.36606	2.05944	5.7477	0.62873	1.86334	1.53302	2.29824	0.29797	2.00673	1.57215	0.31759	1.40586	0.41406
HIMB1321	Ia	Ia.3	III		2.37061	3.33731	3.00086	2.03731	3.09849	2.37463	1.67864	2.43645	2.19786	1.89345	0.36793	0.9016	0.54949	0.4739	1.09219	2.30669	2.12048	2.98313	2.27962	1.28161	2.41553	0.81071	0.51158	2.79151	1.72571	1.88007	0.37866	2.50588	3.35071	2.65391	1.67084	1.6138	0.36121	2.50435	3.25742	0.5899	2.35668	1.70567	2.90516	0.27534	2.43423	1.9135	0.29519	1.75818	0.39632
HTCC8051	Ia	Ia.3	IV		9.90313	7.27453	4.33592	6.20006	3.6106	3.07184	1.70507	13.9285	2.78418	24.0417	0.37175	1.68875	0.55708	0.57663	1.17946	2.79413	7.42096	3.90067	3.44643	1.14117	6.37124	0.75506	0.57189	3.09289	2.19448	2.42407	0.37954	26.6867	4.47233	2.62209	1.8018	1.69506	0.3796	9.04109	4.57981	0.58684	5.78049	1.75316	6.67145	0.2989	8.20797	7.29247	0.29206	4.95635	0.38167
HTCC9022	Ia	Ia.3	IV		10.533	7.76658	4.66897	5.64796	3.99296	3.14908	1.6334	11.352	2.91591	16.4413	0.36155	1.69672	0.57073	0.59189	1.0531	2.511	5.59619	4.12843	3.14855	1.15735	5.14215	0.75891	0.51305	2.86554	1.97687	2.3209	0.38956	22.7223	3.95269	2.65315	1.71485	1.62259	0.3671	6.57219	4.0068	0.56617	4.3539	1.67956	5.25803	0.30127	5.84656	9.61239	0.29433	3.60063	0.36508
SAG-MED21	Ia	Ia.3	IV		12.6543	7.96661	4.87693	5.67318	4.18735	3.55419	1.352	13.6124	3.43041	15.1983	0.30156	1.1565	0.47961	0.49572	0.98703	2.23512	7.28642	4.22994	2.7654	1.03979	6.63184	0.6562	0.57372	2.44167	1.90242	2.96216	0.34737	28.5283	3.34657	3.49014	2.31019	1.59865	0.26108	7.97118	3.35063	0.53024	4.7017	1.4172	4.43948	0.24316	6.73134	10.1093	0.25103	3.78208	0.27596
SAG-MED48	Ia	Ia.3	IV		5.6658	7.89315	25.7265	28.5761	16.0602	20.0684	1.71037	13.7639	6.29554	36.8882	0.41136	2.03418	0.59172	0.6684	1.1408	2.57453	4.42026	16.3741	2.9911	1.32745	5.75301	0.85698	0.60575	2.96767	2.04292	2.51434	0.44747	15.4846	3.76144	3.0003	2.03828	1.65835	0.41644	9.66004	3.80885	0.58591	4.05352	1.74321	4.45074	0.3333	9.07122	20.3922	0.30947	3.19259	0.45924
SAG-MED49	Ia	Ia.3	IV		5.23276	8.12493	28.741	30.138	17.9642	24.2205	1.49396	13.902	7.28075	27.205	0.38407	1.62788	0.5552	0.6286	0.97315	2.29704	4.15853	18.598	2.67075	1.09541	5.16476	0.73069	0.54054	2.62872	1.83294	2.22224	0.39602	13.5237	3.38992	2.49929	1.88239	1.44726	0.34006	8.97232	3.43648	0.52362	3.74228	1.51043	4.33027	0.27992	8.30558	14.1621	0.28418	3.00639	0.44717
AAA795-A20	Ia	Ia.3	V (gWID)		10.6041	15.0269	3.9751	3.09941	4.79639	3.51709	12.894	8.94725	4.07123	2.82669	0.43034	0.99165	0.62812	0.5883	6.68465	74.4383	16.2604	4.06496	27.5652	2.27458	12.241	1.70189	2.73927	87.8839	7.51807	27.3616	0.51796	4.33141	100.49	3.3334	20.854	34.1498	0.70072	35.3089	100.152	6.29484	20.6665	34.651	43.1009	0.37109	33.5444	20.016	0.38791	15.1756	0.4916
AAA795-J21	Ia	Ia.3	V (gWID)		11.3674	15.4514	4.07556	3.27473	5.16423	3.68549	11.349	9.16983	4.07575	2.76948	0.49614	0.97308	0.70862	0.65304	5.96888	70.2905	17.4623	4.12988	24.9433	2.49237	13.0102	1.82464	2.93883	73.2905	6.89192	29.0721	0.58644	4.12449	85.7368	3.57516	22.4394	37.8696	0.68628	38.1345	83.3561	6.95962	21.7395	36.2969	37.0701	0.39953	36.79	19.2645	0.44243	15.8612	0.49922
AAA795-O19	Ia	Ia.3	V (gWID)		12.4595	17.7156	3.67149	2.97538	4.93895	3.23001	13.9922	9.60217	4.15668	2.53096	0.33993	1.02576	0.53617	0.44168	7.15086	89.5813	18.8198	3.98877	33.6421	2.27097	13.8839	1.64675	3.11297	107.736	8.13415	32.6093	0.41246	3.89296	120.825	3.02914	24.3883	44.0313	0.67737	43.4038	120.862	7.47987	23.8647	43.1538	54.5004	0.32229	41.0878	23.7671	0.30007	17.5641	0.39005
AAA795-P11	Ia	Ia.3	V (gWID)		10.1412	14.4603	3.43105	2.64552	4.42161	3.08591	13.8194	8.15368	3.69487	2.31156	0.34727	0.90813	0.50068	0.42558	7.01974	64.7312	15.8765	3.53561	27.2218	2.60933	11.9404	1.90692	2.77883	81.7004	7.446	28.0638	0.40996	3.55786	81.0117	2.96383	23.5666	50.2755	0.58285	37.177	79.795	7.35986	20.1822	33.1372	40.2873	0.27465	35.7187	19.0313	0.30429	14.881	0.41013
AG-349-L17	Ia	Ia.3	V (gWID)		8.22454	12.1473	3.63404	2.78519	4.6762	3.34133	10.2433	7.3313	3.75393	2.40585	0.42777	1.1159	0.64435	0.5731	5.48554	50.0813	12.9553	3.66924	20.294	2.50443	10.1981	1.88679	2.42476	58.8069	6.13498	23.1697	0.50262	3.55362	61.6086	3.29214	19.5309	31.957	0.61632	29.0733	60.8113	5.26182	16.8689	25.9098	29.5471	0.35678	27.9631	15.6495	0.37873	12.1949	0.50263
AG-349-O05	Ia	Ia.3	V (gWID)		9.97027	13.9816	3.7557	2.99529	4.51403	3.38066	12.0744	8.25361	3.75177	2.588	0.38039	1.06525	0.61564	0.53964	6.56958	52.8378	15.7597	3.72743	23.4367	2.62082	11.6692	1.96581	2.68744	56.0056	7.10032	25.6672	0.44121	3.74885	64.4849	3.69413	21.1232	31.9867	0.62532	31.6136	63.1708	5.77396	19.676	27.5654	33.7625	0.32661	30.3196	16.3564	0.33915	14.2438	0.45446
AG-390-A23	Ia	Ia.3	V (gWID)		13.3327	19.1586	4.27746	3.2782	5.03314	3.63776	13.9324	10.0464	4.54872	2.66293	0.42888	1.17581	0.61525	0.5478	7.27063	85.6669	19.6604	4.2213	34.4554	2.43334	14.7057	1.78862	3.26381	94.5073	8.19705	34.1096	0.46164	4.07162	113.923	3.30009	25.1911	42.4222	0.72283	41.8918	113.662	7.10973	25.5862	40.4164	56.735	0.34527	40.1406	24.325	0.35155	18.7036	0.45305
AG-422-D23	Ia	Ia.3	V (gWID)		13.3398	18.3395	4.25957	3.38619	5.41338	3.76421	11.9075	10.8173	4.58177	2.70836	0.36405	1.11166	0.57989	0.5028	6.41459	52.3578	21.0412	4.27815	24.3629	2.3322	15.3791	1.78985	2.79379	55.4164	7.38033	26.6915	0.4236	3.97603	64.8707	3.54228	20.0281	28.3883	0.6112	30.5145	63.8629	5.67289	25.8464	26.6074	36.4171	0.30271	29.1005	16.9149	0.30529	18.9874	0.45072
HIMB083	Ia	Ia.3	V (gWID)		10.1174	14.4599	4.09747	3.14543	4.83593	3.43756	11.6937	8.51388	4.03874	2.76649	0.40084	1.10145	0.5759	0.51042	6.19846	67.8562	15.1954	4.11243	25.9746	2.17743	11.6921	1.56899	2.59217	90.7	6.87872	25.627	0.46804	4.07637	92.3171	3.208	19.462	33.4157	0.64199	33.3464	92.0382	5.72572	19.413	32.0908	41.5717	0.32141	31.4629	19.7831	0.34688	14.2721	0.45784
AAA797-I19	Ia	Ia.3	VI		3.00929	6.29483	7.49123	3.76654	7.29141	5.03058	2.65744	2.98978	3.54994	2.06455	0.37073	0.96647	0.58356	0.4813	1.57904	15.3895	3.40701	8.60087	6.2763	1.35133	3.59733	0.87315	0.77786	23.9344	2.47962	5.66626	0.42694	2.65143	29.3878	2.79127	4.94191	7.72996	0.44105	10.7541	30.7707	1.21151	4.14584	6.97071	6.04489	0.2934	10.0841	4.83468	0.31354	3.17776	0.49479
AG-390-A02	Ia	Ia.3	VI		3.59578	6.31179	4.72792	2.78651	5.70802	3.5905	3.48412	3.75929	3.04527	1.97304	0.3257	0.72343	0.53736	0.41077	2.03446	33.9841	5.89548	5.25051	11.9381	1.23007	5.17683	0.79871	1.34701	21.7026	3.12571	14.8598	0.36925	2.51532	37.2234	2.45325	11.0237	11.2563	0.40785	15.7282	37.0275	2.32056	7.75668	19.4195	9.7002	0.25712	15.0483	9.0079	0.27954	5.87419	0.44811
AG-390-M19	Ia	Ia.3	VI		4.00486	7.00948	5.00564	2.64464	5.70463	3.62465	3.57017	3.92392	2.88025	1.75848	0.2164	0.83821	0.38021	0.30538	2.18388	37.9286	7.33049	5.38695	13.4756	0.95277	5.81347	0.68044	1.27874	22.48	3.30556	16.9239	0.27604	2.23935	40.2916	1.99309	11.5573	11.7392	0.33209	17.1081	40.0831	2.56656	9.4017	21.3078	11.1087	0.20367	16.598	9.72841	0.19222	7.09355	0.29241
AG-414-O11	Ia	Ia.3	VII (gMED)		29.9705	232.437	269.271	135.873	528.879	194.177	2.08668	15.8011	278.694	3.15241	0.39355	1.12116	0.52529	0.49926	1.24941	3.04363	10.6576	270.07	3.00605	2.62881	47.4442	1.1542	0.92605	3.61206	2.09768	7.1877	0.39686	3.35706	4.35565	14.7956	9.18053	2.02396	0.36596	4.89993	4.3035	0.64172	15.8343	2.03067	4.09591	0.30469	4.95393	2.88502	0.2953	9.97233	0.42635
AG-430-E20	Ia	Ia.3	VII (gMED)		29.6308	223.229	267.69	136.133	544.16	187.208	2.1983	15.3524	268.016	3.34162	0.43816	1.16809	0.58486	0.54023	1.34442	3.13747	10.5434	264.742	3.12133	2.48531	47.7187	1.20278	0.96491	3.68522	2.22741	6.86022	0.43704	3.79532	4.43204	13.5875	8.81117	2.09543	0.40323	4.85943	4.36798	0.66831	14.7308	2.13451	4.22027	0.34152	4.80968	2.95106	0.30705	9.30498	0.4519
MED-G39	Ia	Ia.3	VII (gMED)		42.6837	334.647	390.36	201.692	700.492	271.862	2.34247	21.7853	391.478	3.79761	0.42124	1.412	0.4337	0.52016	1.41708	3.23143	13.7919	376.773	3.32781	2.83735	65.2616	1.23507	0.99124	3.88378	2.24188	8.99891	0.37632	4.10358	4.71162	17.4986	11.6034	2.26253	0.38129	5.75429	4.61412	0.60157	20.1017	2.16848	4.5767	0.31185	5.78236	3.35987	0.28691	12.5172	0.33794
SAG-MED02	Ia	Ia.3	VII (gMED)		30.2705	231.619	280.261	142.031	576.914	196.236	2.08455	15.9796	278.766	3.3227	0.48013	1.19002	0.62174	0.56048	1.33481	2.95905	10.8896	277.31	2.99182	2.34173	48.7253	1.16256	0.94743	3.61855	2.146	6.90147	0.47247	3.66918	4.30234	13.1288	8.94217	1.97776	0.42512	4.99749	4.29536	0.66499	15.5258	2.03345	4.12414	0.34953	4.86073	2.99633	0.33787	9.85122	0.53179
SAG-MED04	Ia	Ia.3	VII (gMED)		29.3855	222.901	257.155	130.767	530.256	185.38	2.26132	16.0776	269.807	3.38851	0.51948	1.29308	0.6702	0.66316	1.4718	3.15304	11.1606	260.884	3.18708	2.90833	49.0081	1.37464	1.03778	3.71248	2.43951	7.09046	0.46751	3.71905	4.45106	16.135	8.85756	2.17632	0.44307	5.23915	4.38663	0.68986	16.2174	2.1346	4.23341	0.41063	5.16676	3.02528	0.37207	10.2575	0.4685
SAG-MED08	Ia	Ia.3	VII (gMED)		32.1172	241.431	288.047	146.16	575.746	199.722	2.25714	16.7185	288.334	3.49231	0.44986	1.30106	0.58986	0.54947	1.40236	3.23786	11.4787	284.242	3.24257	2.61527	52.0866	1.26292	0.9694	3.78079	2.34535	7.21345	0.45129	3.88406	4.62489	14.1491	9.19356	2.14767	0.43073	5.19207	4.55735	0.71027	16.1976	2.17825	4.34984	0.35489	5.12341	3.07412	0.32834	10.2287	0.50921
SAG-MED10	Ia	Ia.3	VII (gMED)		27.9627	193.871	208.119	111.339	388.017	146.774	1.98863	16.0782	219.712	3.56177	0.37098	1.00933	0.48523	0.48326	1.26374	2.91532	11.0742	206.562	3.00032	2.37425	47.0706	1.10471	0.84938	3.51289	2.27755	6.21139	0.38626	4.00097	4.21252	13.4331	6.97604	1.95193	0.31815	5.3397	4.19614	0.65065	15.9408	1.94546	4.26876	0.30331	5.31435	2.8834	0.28656	10.246	0.35475
SAG-MED14	Ia	Ia.3	VII (gMED)		28.922	214.663	235.334	122.327	455.473	170.079	2.31414	16.9734	254.013	3.43616	0.55133	1.2499	0.66071	0.6516	1.48453	3.30139	11.3452	238.624	3.27409	2.77792	49.3243	1.36968	1.02816	3.91917	2.58282	6.84286	0.5481	3.69522	4.65772	14.561	8.29199	2.24	0.48218	5.30262	4.55799	0.78778	16.0631	2.24642	4.50807	0.41354	5.35713	2.99741	0.38402	10.5419	0.57221
SAG-MED18	Ia	Ia.3	VII (gMED)		25.0883	182.778	200.198	104.362	379.232	143.239	1.66918	13.4121	213.824	2.9805	0.35928	0.88578	0.42162	0.42227	1.08719	2.71375	9.45588	200.246	2.6216	2.12562	41.9717	0.94811	0.69567	3.17008	1.80052	5.53614	0.33591	3.26225	3.79666	12.2764	6.70772	1.82136	0.30712	4.27938	3.82192	0.47538	13.6349	1.72073	3.59583	0.28157	4.32337	2.55033	0.26604	8.77997	0.32905
SAG-MED22	Ia	Ia.3	VII (gMED)		17.0925	96.9283	98.4096	54.6542	199.354	74.9128	2.16735	10.8203	106.958	3.78662	0.41621	1.22133	0.52506	0.51401	1.33795	3.1298	10.7729	101.226	3.18977	3.77111	42.2789	1.52954	0.79436	3.70478	2.33032	5.27198	0.41348	3.62319	4.46859	25.9617	5.22241	2.19486	0.36093	6.67742	4.35044	0.67898	18.8919	2.09657	4.23392	0.34263	6.61354	2.71152	0.31433	12.1171	0.40043
SAG-MED33	Ia	Ia.3	VII (gMED)		28.5292	205.204	222.403	116.053	433.188	154.859	2.03229	15.4591	236.535	3.15331	0.32636	1.19858	0.42513	0.38488	1.23688	2.86923	11.0843	225.941	2.9653	2.46492	51.118	1.11238	0.76105	3.45673	2.06616	5.89381	0.30443	3.46333	4.10381	13.4633	7.21065	1.93455	0.32558	4.69158	4.11934	0.5887	15.2942	1.93251	4.06211	0.25978	4.6673	2.75313	0.22936	9.77291	0.30819
SAG-MED35	Ia	Ia.3	VII (gMED)		24.9661	192.973	219.402	114	462.975	160.216	1.37889	13.9761	233.351	2.33358	0.19488	0.8239	0.27495	0.28812	0.81441	2.19367	9.02935	227.005	2.04072	1.75597	44.0063	0.69561	0.61804	2.61628	1.35391	5.39287	0.21014	2.44143	3.08729	11.4811	6.96082	1.44603	0.18942	3.75444	2.98044	0.36873	12.9388	1.38575	2.80362	0.15355	3.67233	2.04369	0.14777	8.16488	0.23975
SAG-MED40	Ia	Ia.3	VII (gMED)		14.4547	77.9256	54.6438	29.8915	81.4729	49.27	2.8833	8.73071	85.6766	4.43878	0.7115	1.79481	0.85888	0.7347	1.84981	4.01379	7.92792	55.3319	3.75553	3.12768	24.9962	1.64524	0.94098	4.55216	2.93869	4.68303	0.64753	4.76651	5.46052	13.5984	4.1297	2.83804	0.62154	6.07159	5.3533	0.89182	12.4314	2.65246	5.19506	0.50149	5.96417	3.57525	0.47842	8.13048	0.72968
SAG-MED44	Ia	Ia.3	VII (gMED)		27.0182	195.153	228.637	116.821	497.894	166.219	1.98662	14.3605	237.251	3.20682	0.33602	1.33337	0.42618	0.39946	1.15338	2.97438	10.9205	232.011	2.89563	2.45478	48.474	1.11456	0.844	3.52042	1.91171	6.37765	0.31945	3.19724	4.09572	15.4082	7.89755	1.90255	0.31624	5.15992	4.13806	0.57127	16.0992	1.89901	3.84116	0.25004	5.10476	2.68892	0.2194	10.1468	0.29714
SAG-MED45	Ia	Ia.3	VII (gMED)		17.2256	127.681	114.694	59.641	196.751	91.0887	1.46826	8.86224	152.911	2.36184	0.21713	0.66758	0.35405	0.40931	0.89144	2.24201	6.62707	116.759	2.27536	1.70996	27.3106	0.76652	0.59604	2.4615	1.51437	3.79063	0.24984	2.37586	3.07062	9.16993	4.51353	1.43944	0.23742	3.57518	2.94558	0.49874	9.32321	1.43725	2.86301	0.18365	3.55714	1.95208	0.16933	6.02347	0.21026
AG-390-D18	Ia	Ia.3	VIII		15.6426	9.32918	6.72935	17.7326	4.31402	3.72229	1.82326	35.0503	3.20895	12.39	0.41956	1.26034	0.55241	0.54578	1.21638	3.05473	30.4078	5.71096	3.5489	1.15546	16.6749	0.79829	0.83438	3.34315	2.35451	3.6626	0.43196	16.7474	4.74527	2.69413	2.08459	1.77881	0.39195	15.2954	4.78596	0.64446	14.3222	1.94142	5.80385	0.27352	13.9816	9.66817	0.30801	13.8457	0.4203
AG-390-L03	Ia	Ia.3	VIII		13.9284	8.62675	6.33798	16.9473	4.06452	3.47942	1.58548	32.7015	3.02469	11.3767	0.3014	1.1345	0.48469	0.45976	1.02055	2.90927	29.5368	5.47558	3.33055	0.96437	15.7091	0.65901	0.76842	3.05378	2.05768	3.90783	0.33707	15.07	4.5506	2.33164	2.40506	1.71942	0.33204	15.0791	4.67796	0.56966	13.3405	1.74798	5.61211	0.23386	13.6277	8.70365	0.21936	12.7863	0.32889
SAG-MED03	Ia	Ia.3	VIII		14.0879	24.6353	26.5454	25.4744	43.6086	17.7338	1.65737	25.869	23.1007	12.5806	0.34898	1.3157	0.5366	0.53092	1.0704	2.48276	14.6778	25.7216	3.18154	1.08026	12.2895	0.73093	0.57408	2.70689	2.18451	3.07555	0.40795	17.3641	4.05005	3.1075	2.21221	1.46548	0.41418	9.6883	4.117	0.49683	9.28898	1.62	5.55214	0.26959	8.91234	9.16536	0.28478	8.13904	0.34663
SAG-MED06	Ia	Ia.3	VIII		11.5458	9.98	19.7958	57.9722	8.92925	8.27231	1.7154	47.9008	5.27603	13.9416	0.41194	1.40882	0.58946	0.60006	1.11468	2.58816	13.379	15.7638	3.17462	1.18343	10.392	0.82666	0.64659	2.9478	2.21252	3.09235	0.44425	17.6784	4.02522	2.74755	2.06642	1.65626	0.38752	11.9581	4.00486	0.60672	8.14193	1.72842	5.13069	0.30909	10.7992	10.2288	0.3102	7.56662	0.40514
SAG-MED27	Ia	Ia.3	VIII		11.14	25.297	35.0701	54.8919	41.0971	17.3086	1.15902	40.3047	22.3308	12.1304	0.21254	0.87391	0.29692	0.35838	0.6977	1.85282	11.8302	30.1836	2.35244	0.69831	12.7109	0.48246	0.46371	2.02394	1.54677	2.35857	0.28053	14.9734	2.95743	2.07154	1.67585	1.09888	0.23483	10.166	2.98263	0.40014	7.59639	1.18394	4.02485	0.18152	9.22959	8.22604	0.17108	6.69336	0.15071
SAG-MED50	Ia	Ia.3	VIII		11.1098	8.89541	17.9595	53.5515	7.76034	7.17265	1.52688	44.9022	4.55561	13.6341	0.35498	1.26868	0.50286	0.53195	1.00388	2.38066	13.2429	14.2774	2.98231	0.99145	9.87181	0.68868	0.575	2.68734	1.9659	2.73906	0.38838	16.8427	3.7701	2.29269	1.7899	1.43019	0.32329	11.9663	3.84949	0.54154	7.8407	1.51655	4.98712	0.27755	10.7315	9.7281	0.25058	7.28027	0.34328
AAA795-C09	Ia	Ia.4	--		2.88606	4.67695	3.60237	2.35909	3.82836	3.07941	2.53357	3.15918	2.87892	2.16274	0.38691	0.74407	0.52717	0.47386	1.5675	7.79898	3.06463	3.65546	3.47463	1.75302	3.31728	1.10791	0.7503	12.7164	2.62491	3.64306	0.47482	3.20226	13.8438	3.62247	2.80919	3.35286	0.35953	4.20137	13.6918	1.09596	3.52371	5.7979	5.40363	0.31227	3.96436	3.97488	0.3101	2.69514	0.3651
AAA795-L23	Ia	Ia.4	--		1.38774	3.07317	2.52072	1.34121	3.41065	2.20677	2.72179	1.75771	2.68157	1.22809	0.2331	0.60233	0.38294	0.3104	1.31368	3.14313	1.73082	3.34621	2.66764	3.36344	1.99547	1.51792	0.49127	3.2438	1.7939	2.1979	0.268	1.72549	4.36751	4.01807	2.21532	2.24524	0.243	2.74554	3.92652	0.58434	2.33827	2.34577	3.75878	0.17481	2.6379	1.72992	0.20436	1.60489	0.21691
AG-325-E08	Ia	Ia.4	--		21.4541	58.2169	45.1167	22.8733	45.5844	43.7236	2.32351	18.2179	38.2697	6.93033	0.44043	1.05086	0.65292	0.55618	1.52808	2.73492	14.8806	55.1407	2.93825	2.37829	29.8046	1.69272	1.08861	3.35794	5.13148	6.25811	0.43879	7.23597	4.05554	8.52219	4.15143	1.93096	0.42736	13.5011	3.99927	0.78222	23.2211	2.1853	4.22762	0.34079	12.5586	3.33593	0.3364	15.1346	0.45057
AG-339-N18	Ia	Ia.4	--		1.95154	4.59391	3.84877	2.01368	6.31773	3.55291	2.25533	2.06717	4.61321	1.49117	0.22635	0.43193	0.30205	0.35319	1.11297	2.02557	1.87773	4.6228	2.30402	4.65719	2.57919	1.29901	0.44317	2.3703	1.7905	1.90945	0.26859	1.90674	3.04759	23.254	1.78841	1.69952	0.20169	2.51685	2.77041	0.49036	3.08374	1.52605	3.21265	0.19752	2.49346	1.66677	0.18133	1.95188	0.17219
AG-390-O04	Ia	Ia.4	--		4.41842	6.11221	4.18616	3.158	3.98298	4.0435	2.59566	4.61995	2.94561	2.56147	0.36899	0.91692	0.49627	0.41108	1.97444	4.17536	4.9504	4.17471	3.62194	1.84358	5.06458	1.18858	1.01181	5.45451	3.75755	4.5967	0.3796	4.08275	6.08671	3.97432	3.71943	2.78571	0.39214	4.86695	5.81425	1.00607	5.73919	3.27272	5.87235	0.26973	4.63805	4.34706	0.27174	4.32339	0.38446
AG-404-P07	Ia	Ia.4	--		4.13293	5.7372	4.02096	3.06295	4.1877	3.66151	2.66278	4.61607	3.02461	2.83403	0.48575	1.03061	0.6654	0.60157	1.81241	3.98982	4.44445	4.06907	3.48558	1.88157	4.53271	1.24382	0.93322	5.82439	3.287	3.57718	0.50574	4.25028	5.95148	3.80154	2.83937	3.09423	0.44889	4.40798	5.96439	1.12168	5.36159	3.53701	5.2605	0.3678	4.22488	3.57082	0.35649	4.09436	0.53552
AG-410-N23	Ia	Ia.4	--		3.28604	4.97957	3.74284	2.50501	4.09391	3.48276	3.24933	3.46038	2.90024	2.0717	0.38052	0.89004	0.54532	0.52084	1.84105	6.40903	3.83479	3.6328	3.83136	1.98481	4.10729	1.27413	0.92919	7.97983	3.21722	4.86875	0.39473	3.02925	8.7711	3.92824	3.5996	3.78564	0.373	5.9455	8.6397	1.21529	4.68198	6.08933	5.39926	0.28934	5.47156	4.29605	0.29877	3.59217	0.35365
AG-422-C23	Ia	Ia.4	--		4.4225	6.53257	4.68427	3.28214	4.75971	3.96516	3.32577	4.73785	3.44686	3.44077	0.46987	1.16907	0.73908	0.57136	2.2439	4.31887	4.29871	4.79421	4.75973	2.10637	4.6026	1.37274	0.89055	5.324	4.39667	4.08762	0.50488	5.89198	6.99956	4.38875	2.97752	2.42758	0.46304	4.75756	6.88669	0.98537	5.03832	3.44637	7.75243	0.37509	4.57657	4.77489	0.37823	3.95865	0.45303
AG-430-P08	Ia	Ia.4	--		3.79715	12.3955	11.5922	4.87565	15.4045	8.66687	6.62977	4.07748	12.1234	2.13495	0.42924	0.99992	0.66549	0.55458	2.70395	6.34756	3.25047	16.0057	5.7509	9.06044	4.48905	2.61498	1.58121	9.47062	3.35107	10.1267	0.46248	2.83188	10.0622	13.4768	13.6409	11.532	0.45142	6.11935	8.77388	1.17988	6.57909	5.29078	10.2615	0.352	6.13081	6.1641	0.36317	3.83653	0.49274
AG-447-E22	Ia	Ia.4	--		3.38221	5.24729	4.02154	2.73284	4.06593	3.4743	3.34113	3.5406	3.15613	2.39852	0.43544	0.89672	0.6035	0.55515	2.0309	7.28699	3.51931	4.09864	4.27751	1.89779	3.83148	1.29024	0.88492	8.42785	3.49923	4.57067	0.45855	3.62938	10.2789	3.77534	3.41075	2.94623	0.43729	5.94769	10.0321	1.19818	4.17418	6.6407	6.36933	0.33364	5.53302	4.18753	0.33902	3.12194	0.44595
RS39	Ia	Ia.4	--		4.89874	20.6511	17.4362	5.18568	19.4866	8.87209	6.34431	3.55099	20.475	2.20409	0.47398	0.95109	0.71119	0.60404	2.65329	14.4642	3.52117	28.0753	7.55055	5.83012	4.74302	1.98361	1.08325	11.4596	3.67614	6.56596	0.54423	3.09719	31.3597	10.919	6.78274	7.29538	0.52899	5.32749	27.057	1.25624	6.50838	7.39073	26.7095	0.38579	5.13783	5.66007	0.38626	4.16021	0.54945
SAG-MED01	Ia	Ia.4	--		5.93304	9.1272	8.08632	6.52055	7.77263	7.6493	2.24941	8.8483	5.27234	3.72623	0.46044	1.32871	0.65277	0.59581	1.54476	2.85435	5.73959	8.50657	3.23125	1.67239	5.90865	1.14936	1.09545	3.45756	3.03926	4.70673	0.48854	5.61787	4.41931	3.73203	4.60611	1.87421	0.44338	4.70286	4.36017	0.77684	6.17173	2.22669	4.92387	0.35049	4.43435	3.83813	0.3711	4.8674	0.4805
SAG-MED07	Ia	Ia.4	--		17.5176	109.209	130.533	66.7925	226.238	86.125	2.0077	12.3097	120.189	3.11317	0.26486	0.83789	0.4117	0.40323	1.23959	2.58114	7.71734	122.029	2.95851	1.87806	25.5097	1.00644	1.27647	3.18235	2.42816	7.58068	0.29338	4.35147	3.98349	8.23119	9.24782	1.75153	0.29284	4.34784	3.84761	0.60191	10.7414	1.82527	4.45878	0.23328	4.27026	4.01391	0.22381	7.15435	0.26341
SAG-MED11	Ia	Ia.4	--		20.6451	57.943	58.7848	28.0631	63.5275	56.8379	2.53929	19.9997	44.871	6.7114	0.46894	1.19936	0.68947	0.63339	1.66824	3.06993	14.1986	73.3358	3.29978	2.75577	28.1934	1.87761	1.51122	3.78927	4.77306	8.2951	0.48594	6.98972	4.53501	9.24675	7.00599	2.28637	0.44574	12.5473	4.40488	0.84475	21.9061	2.4494	4.60788	0.36217	11.7513	4.03493	0.3647	14.1762	0.48512
SAG-MED13	Ia	Ia.4	--		7.46612	17.5375	15.5567	9.94356	19.7668	14.7637	2.07703	8.40922	12.2814	3.58981	0.45319	0.94816	0.62019	0.58182	1.37125	2.43344	5.6252	17.4503	2.65255	1.85877	9.00526	1.16193	0.96493	3.00547	2.7568	4.21874	0.4823	4.41785	3.63675	4.79433	3.94339	1.73267	0.41013	5.3893	3.59472	0.68447	7.92857	1.87838	3.86379	0.33752	5.15584	2.98624	0.35518	5.4225	0.4571
SAG-MED19	Ia	Ia.4	--		5.34111	7.27065	5.55738	4.17059	4.92503	4.33006	2.3224	5.9433	3.77312	3.81708	0.49998	1.16744	0.68809	0.63473	1.5824	2.9609	4.76023	5.7366	3.52429	1.63539	4.92598	1.09763	0.76684	3.59474	3.25921	3.25019	0.48706	6.42816	4.72165	3.58205	2.55027	1.82709	0.47148	4.3938	4.624	0.76831	5.71821	2.24139	6.07964	0.39702	4.10896	3.85849	0.38716	4.4134	0.51227
SAG-MED24	Ia	Ia.4	--		3.59076	5.14087	3.6451	3.14294	3.21642	3.10768	1.0756	4.4737	2.39318	3.07345	0.12772	0.47959	0.19551	0.22765	0.79255	1.7233	3.193	3.9645	1.81385	0.91979	3.4073	0.56877	0.32308	2.01951	1.75117	1.77237	0.15066	4.58321	2.84392	2.42167	1.2538	0.98696	0.1432	3.76508	2.78151	0.32789	3.81551	1.1762	3.28283	0.10454	3.55852	2.97239	0.09939	3.04289	0.11332
SAG-MED30	Ia	Ia.4	--		2.68148	4.02008	3.96925	3.18841	4.45002	6.91764	1.5504	3.90139	2.60511	1.91047	0.26684	0.76129	0.47453	0.41395	1.2089	2.46375	4.00602	4.28211	2.08559	1.86482	3.29978	3.30352	0.94316	2.82839	2.68276	4.96742	0.30938	2.68942	3.26403	2.71997	6.0679	2.72626	0.33174	4.18385	3.14855	2.03991	4.29149	1.80953	3.01223	0.21819	4.10438	2.65951	0.21745	3.02039	0.32941
SAG-MED38	Ia	Ia.4	--		4.72475	13.6071	16.6203	9.46569	22.8704	19.2243	3.37548	8.31872	13.4962	2.69966	0.51855	0.80276	0.6959	0.59302	1.74852	3.01654	6.04483	16.64	3.50167	5.15313	13.8632	1.75779	1.24165	3.66928	2.77634	5.60287	0.54354	2.94981	4.78535	23.0441	5.89601	2.56453	0.46777	5.02266	4.48952	0.80562	10.4056	2.39013	5.33688	0.41843	5.08674	3.17066	0.38784	6.37914	0.54079
SAG-MED39	Ia	Ia.4	--		5.08356	10.9472	10.1433	6.95421	9.23713	10.6975	1.80579	7.24531	7.18523	3.03128	0.43261	0.88304	0.61489	0.55434	1.24856	2.22051	4.58971	11.0265	2.47968	1.60569	6.61225	1.06373	1.1528	2.62904	2.48521	4.98534	0.47272	3.95993	3.31052	3.89639	5.14765	1.58432	0.38935	4.49923	3.33118	0.64957	5.88125	1.7486	3.69286	0.31883	4.27313	3.19002	0.33467	4.13601	0.44624
SAG-MED47	Ia	Ia.4	--		6.94131	17.1082	15.6181	9.4104	17.7817	15.9456	2.0198	8.20903	12.6205	3.38012	0.41211	0.96927	0.57165	0.52264	1.30107	2.48462	5.429	17.4973	2.67973	1.82189	8.67366	1.17832	1.06685	3.01478	2.73555	4.98296	0.43263	4.04161	3.61416	5.08069	4.93479	1.76044	0.36262	5.15188	3.50945	0.65764	7.77644	1.82699	3.71396	0.31646	4.89148	3.0833	0.31489	5.26135	0.45351
AG-426-P20	Ia	Ia.4	--		6.69633	8.49426	5.37662	4.21386	5.00307	4.3505	2.6913	7.05217	3.85915	6.40065	0.51113	1.52612	0.7453	0.63141	1.78883	3.66655	6.28172	5.2214	4.34156	1.94152	6.84556	1.25243	1.07355	4.35233	3.70954	4.52112	0.54737	8.90316	5.93288	4.16183	3.17716	2.31478	0.50656	5.40837	5.83566	0.89439	7.14568	2.63294	9.40465	0.36721	5.09148	7.05919	0.38561	5.56854	0.54346
SAG-MED09	Ia	Ia.4	--		5.16369	7.4073	5.83314	4.81384	5.26602	5.13862	2.3512	6.02741	4.06653	3.73757	0.46138	1.15981	0.69766	0.58285	1.55425	3.35846	4.77808	5.93793	3.45413	1.68328	5.73771	1.08973	0.94855	3.99603	2.81504	4.09556	0.52908	5.09447	5.111	3.52546	3.84101	2.11747	0.45935	4.74952	5.1976	0.83497	6.66453	2.39816	5.65465	0.3528	4.58541	3.5642	0.36358	5.07275	0.61594
SAG-MED43	Ia	Ia.4	--		5.83908	13.9311	13.9404	9.88905	18.1188	13.87	2.041	7.69389	12.2918	3.44069	0.42133	0.89925	0.63401	0.55652	1.36492	2.5648	4.63975	14.9232	2.80718	1.6891	6.49883	1.09118	1.28264	3.05504	2.37593	5.68982	0.41745	4.41955	3.81789	4.10868	6.2953	1.75578	0.43175	3.87797	3.76579	0.63164	6.58025	1.83065	4.10327	0.32015	3.68476	3.55216	0.33149	4.67977	0.44308
AG-325-F13	Ia	Ia.4	I		25.0184	66.8309	52.7252	26.8048	55.3758	49.973	2.71152	21.1068	43.5989	8.11808	0.5381	1.21196	0.73317	0.69656	1.8148	3.29659	17.2695	62.7874	3.52831	2.88944	34.4901	2.03544	1.2785	4.06499	5.84659	7.35625	0.54735	8.3276	4.95726	10.155	4.9354	2.33552	0.5033	15.6418	4.85327	0.9171	26.7588	2.61496	5.13425	0.40805	14.6874	3.96789	0.40472	17.4594	0.58276
AG-325-J17	Ia	Ia.4	I		18.7213	51.285	42.1741	20.556	45.2282	39.5516	2.47583	16.1034	35.4824	6.56667	0.39009	1.10886	0.64056	0.54303	1.56336	2.92902	12.9977	51.284	3.16042	2.35326	25.7899	1.62402	0.9795	3.60154	4.59621	5.93283	0.3913	7.01823	4.45197	8.57975	4.06341	1.99682	0.42303	11.9156	4.26545	0.72149	19.9652	2.27393	4.59163	0.30036	11.2494	3.37788	0.30647	13.0449	0.45163
AG-345-O09	Ia	Ia.4	I		14.576	39.5616	32.4401	15.8625	37.7813	30.7738	2.72351	12.8634	28.7505	5.4143	0.50925	1.12365	0.70744	0.62344	1.65989	3.1316	10.6885	40.6225	3.35331	3.37444	20.6853	1.87961	1.03113	3.78102	4.20655	5.46124	0.49077	5.78435	4.63693	16.1682	3.92727	2.16784	0.46431	10.0436	4.4133	0.79132	16.7864	2.40076	4.45325	0.36395	9.32458	3.09806	0.36406	10.7344	0.5579
SAG-MED12	Ia	Ia.4	I		22.1586	61.6089	51.8972	27.0467	53.6676	51.0282	2.38911	20.7785	42.7766	6.85229	0.46877	1.08946	0.6651	0.6091	1.5606	3.02619	15.1686	63.155	3.10289	2.46992	29.9772	1.68926	1.49095	3.76589	4.72402	8.38783	0.46733	7.09811	4.40254	8.57623	7.04902	2.23238	0.44587	13.13	4.31694	0.76897	23.3055	2.29524	4.50653	0.36973	12.3126	4.01904	0.34836	15.2488	0.48329
SAG-MED37	Ia	Ia.4	I		22.7886	65.5923	55.0363	28.757	57.5972	53.6215	2.31281	20.7324	45.4134	6.76747	0.44993	0.96398	0.69095	0.59036	1.54847	2.72897	15.3206	65.7901	3.05603	2.45146	30.5685	1.65806	1.53989	3.47897	4.79814	8.52339	0.47262	7.06791	4.14818	8.43869	7.14206	1.99324	0.43535	13.0773	4.0911	0.78831	23.5822	2.17174	4.30976	0.35473	12.1673	3.92682	0.3376	15.2974	0.47124
AG-349-L23	Ia	Ia.4	II		2.02241	3.33361	2.83385	1.98338	2.91962	2.42795	9.19924	2.30181	2.30577	1.69795	0.35095	0.76323	0.46888	0.45245	3.74381	5.29747	2.08207	2.76897	6.68379	13.6769	2.44958	4.39167	0.94923	10.0992	3.47489	6.73839	0.36406	2.3509	4.8485	20.4332	10.0141	13.488	0.38384	7.60194	4.94205	1.82188	3.06923	9.46077	3.47355	0.34461	7.16201	4.26322	0.30805	1.99161	0.36869
AG-426-G02	Ia	Ia.4	II		2.68274	4.14365	3.28515	2.27155	3.48288	2.9404	10.4525	2.99476	2.72012	1.94864	0.41428	0.71641	0.60817	0.5245	4.3382	6.28344	3.03298	3.3082	7.74284	15.2905	3.36797	4.92177	1.30331	12.938	4.00245	8.13899	0.45491	2.7318	5.89529	23.2278	12.0837	16.7142	0.44795	9.08596	5.8638	2.35326	4.21836	10.9849	4.04053	0.39105	8.42896	5.31639	0.36184	2.90007	0.46598
AG-447-N18	Ia	Ia.4	II		2.26521	3.74978	3.14094	2.19414	3.58829	2.87047	9.52664	2.69243	2.69133	1.93117	0.44815	0.78381	0.62818	0.54245	3.88482	5.48685	2.49528	3.20313	6.7304	13.6434	2.84016	4.43579	1.04601	9.69912	3.82157	6.68535	0.47718	2.67855	5.27169	22.4755	9.77688	12.3862	0.44165	7.45365	5.25832	1.83211	3.43597	9.06918	3.78803	0.39825	7.03261	4.25681	0.36661	2.33901	0.48331
AAA795-D22	Ia	Ia.4	III		2.73209	4.20533	3.22014	2.17836	3.11439	2.57827	3.24522	2.78524	2.46756	1.94334	0.34304	0.82898	0.51193	0.44274	1.78757	6.42496	2.83135	3.18173	3.80599	1.6957	2.97042	1.06423	0.73083	6.7026	2.65585	4.44491	0.35753	2.75619	8.40993	3.25771	4.64909	3.5338	0.37369	4.44338	7.9343	0.98459	3.51372	4.56462	5.56604	0.27225	4.27546	3.55862	0.26908	2.59249	0.37019
AAA795-O20	Ia	Ia.4	III		2.19358	4.1078	3.20521	1.82899	3.59743	2.504	2.9538	2.38239	2.85665	1.65195	0.30707	0.71052	0.43012	0.40201	1.57538	5.58005	2.48009	3.75741	3.34747	1.87911	2.61495	1.04421	0.62599	12.9962	2.25488	3.69665	0.32968	2.26518	7.55582	3.42328	3.71785	6.89248	0.31482	3.93302	7.26562	1.07382	3.04282	4.42802	5.1169	0.24246	3.74531	3.0698	0.23849	2.20267	0.31446
AAA795-M18	Ib	Ib.1	I		0.54147	0.99436	0.82061	0.60554	1.55657	1.6467	3.53762	0.65967	0.79662	0.47448	0.29393	0.26693	0.48431	0.3327	0.73829	9.56984	0.8704	0.78445	44.5481	3.4922	1.48086	1.14142	0.4984	27.6504	0.99739	1.83135	0.31286	0.59489	6.08606	2.21133	3.14567	11.7072	0.76124	2.48652	5.52857	0.74293	1.32326	12.5467	1.17589	0.2512	2.32663	1.1339	0.20927	0.82688	0.42688
RS40	Ib	Ib.1	I		0.90814	1.50975	1.31429	0.94308	2.15914	2.22973	4.14665	1.10986	1.21972	0.75599	0.47162	0.43979	0.75891	0.56343	1.12105	10.5017	1.34579	1.28505	50.0861	4.03865	2.04649	1.53552	0.70837	31.2096	1.55215	2.37136	0.48144	0.95938	6.99293	2.90282	3.73853	13.2048	1.00547	2.84116	6.4289	1.04412	1.8916	13.1861	1.71037	0.40438	2.74129	1.47821	0.35871	1.27361	0.62626
AG-325-C02	Ib	Ib.1	II		0.96706	1.48231	1.38142	1.05854	1.40435	1.55108	2.45103	1.18389	1.00225	0.82359	0.37361	0.48302	0.6161	0.45861	1.15343	1.27967	1.23184	1.24956	1.30439	6.54549	1.68022	2.1303	0.52327	2.03552	1.42307	1.85773	0.3668	1.11204	1.36804	85.1239	2.31871	2.67422	0.41223	1.44742	1.31358	0.60544	4.26989	1.32882	1.27058	0.33504	1.46624	1.03433	0.29223	2.27446	0.49214
AG-470-G21	Ib	Ib.1	II		0.75212	1.21177	1.07726	0.81796	1.36938	1.39617	2.83417	0.95848	0.91627	0.73742	0.34825	0.45117	0.53426	0.39353	1.12977	1.29528	1.13148	1.05291	1.28737	7.40955	1.57836	2.29211	0.53807	2.24985	1.28403	2.00757	0.35046	0.91203	1.21975	80.5421	2.79025	3.67187	0.32257	1.48096	1.19517	0.58595	4.79785	1.31148	1.00885	0.28498	1.52741	1.00778	0.24732	2.4341	0.43662
AG-426-M19	Ib	Ib.1	III		0.90129	1.52912	1.37944	1.06996	2.09116	1.82865	9.05955	1.20394	1.25743	0.7117	0.44742	0.48684	0.64318	0.5399	2.58551	4.23948	1.2338	1.4431	2.81146	25.6626	1.37525	5.66611	1.40727	9.3636	1.74483	7.93266	0.47336	0.94909	2.1358	19.8497	15.1317	26.3919	0.4575	3.27849	1.87933	1.34042	2.86898	4.35435	1.23285	0.43833	3.68852	2.90035	0.37469	1.55108	0.56148
GOM-A1	Ib	Ib.1	III		0.83651	1.46651	1.31778	1.00951	1.89012	1.55349	8.97271	1.09969	1.14643	0.69674	0.36637	0.51901	0.62429	0.45875	2.43975	4.29168	1.1416	1.30468	2.79528	25.4711	1.28561	5.54028	1.36183	9.77241	1.61223	8.01177	0.3838	0.89877	2.04297	19.3537	15.3372	24.6656	0.41148	3.42226	1.82696	1.23669	2.74207	4.44495	1.15025	0.38486	3.61562	2.9159	0.3485	1.43081	0.53952
GOM-A5	Ib	Ib.1	III		1.10108	1.65384	1.54037	1.22906	1.83349	1.75066	8.33152	1.39432	1.28758	1.00423	0.36097	0.60786	0.70791	0.42741	2.32032	3.72058	1.29588	1.44274	2.72487	23.3357	1.55078	5.21817	1.19626	8.56841	1.67445	7.07882	0.35544	1.28449	2.02064	18.7121	13.3555	20.8621	0.44271	3.15168	1.87166	1.10537	2.76743	3.80878	1.33227	0.34099	3.47265	2.76107	0.2983	1.51806	0.59491
AG-325-E23	Ib	Ib.2	I		1.76283	6.3382	6.18921	7.43257	18.4987	46.1194	0.6556	4.55382	14.9689	1.06764	0.34911	0.31288	0.51784	0.37474	0.66249	0.85088	7.42446	4.57925	0.84123	8.26781	23.4159	4.29487	0.84058	1.03803	1.74639	6.5474	0.35448	0.90468	0.972	21.9203	5.64764	1.45228	0.32869	5.62196	0.95492	0.54203	18.6872	0.80633	0.87059	0.29238	6.2659	1.22356	0.2454	12.0855	0.38818
AG-337-G04	Ib	Ib.2	I		1.18282	2.70942	2.61698	2.6028	6.71545	13.6571	0.87084	2.0891	5.0117	0.99439	0.46175	0.55408	0.67056	0.51336	0.89269	1.13024	3.01927	2.34797	1.0768	15.5841	7.56374	4.7792	0.754	1.38031	1.52012	3.76172	0.50504	1.17429	1.33533	19.3932	3.91904	1.57738	0.43494	2.75249	1.3483	0.6669	6.32	1.05973	1.1526	0.39305	2.95588	1.22559	0.33919	4.19428	0.56819
AG-359-O02	Ib	Ib.2	I		1.62752	5.46558	5.9606	5.95877	16.3878	36.7756	0.78941	3.56327	12.5098	0.81705	0.33654	0.27891	0.58499	0.39315	0.80764	1.08622	6.10441	4.43925	0.95677	11.7094	17.8912	5.96952	1.13312	1.31304	1.76196	9.022	0.36624	0.87467	1.21061	24.9268	9.33635	1.96169	0.35181	4.72625	1.20771	0.64272	15.2727	0.99013	1.06687	0.3233	5.19183	1.62648	0.27644	9.48908	0.39749
SAG-MED16	Ib	Ib.2	I		2.89219	14.568	21.4522	18.4282	47.0517	72.0425	1.03432	5.91473	46.4348	1.20437	0.60274	0.48697	0.83557	0.63995	0.99267	1.20478	7.57964	16.133	1.28893	8.01222	24.1373	4.04012	1.23191	1.51348	2.06996	8.05743	0.62158	1.28874	1.50365	21.2741	8.09097	1.91524	0.51446	5.40755	1.50091	0.76905	15.5652	1.18802	1.3689	0.49469	5.75119	1.80031	0.43342	10.0255	0.69765
SAG-MED23	Ib	Ib.2	I		2.3302	5.92432	6.53868	9.75441	14.0308	19.7984	1.26661	6.85009	8.76076	2.56491	0.63579	0.72635	0.9289	0.73901	1.25901	1.50465	4.02333	5.59988	1.56475	3.21056	8.45311	1.9608	0.97173	1.85534	2.1339	4.03915	0.69549	2.14601	1.91024	6.80259	4.40424	1.53014	0.57948	5.16104	1.93933	0.87476	8.20409	1.38226	1.99865	0.53886	5.36411	1.90411	0.50917	5.97896	0.63201
SAG-MED34	Ib	Ib.2	I		3.70177	20.7864	13.2402	13.8393	29.1183	48.3458	0.76841	7.92174	42.4733	0.89478	0.4225	0.4069	0.63521	0.48722	0.74114	0.93844	9.7768	10.6617	0.99674	7.34533	34.7656	3.75883	0.93463	1.24047	1.71713	6.79198	0.41242	0.80331	1.12771	19.8366	5.93298	1.57406	0.38447	5.59035	1.20449	0.56463	19.6982	0.92401	1.01488	0.33813	6.1644	1.26087	0.28334	13.0629	0.56635
SAG-MED17	Ib	Ib.2	II		1.90344	8.92129	10.8852	12.2309	20.8565	22.6054	0.67839	6.91968	13.7942	1.9933	0.34372	0.49897	0.60311	0.37919	0.70158	0.83342	3.33983	10.0902	0.91127	2.88794	8.80353	1.67378	0.56684	1.07033	1.28173	2.95004	0.33062	1.13617	0.99542	6.96194	3.23463	0.96394	0.34473	4.96668	1.06982	0.47758	8.29413	0.80839	0.91901	0.27331	5.14478	1.04386	0.24786	5.96713	0.39832
AG-404-N13	Ib	Ib.2	III		0.88255	1.29476	1.19074	1.02332	1.58814	1.83207	1.22788	1.39194	1.10358	0.82818	0.68371	0.54706	1.46175	0.78716	3.65709	3.797	2.50296	1.29479	1.5992	2.71391	1.64768	8.49905	2.25486	3.92901	4.48152	10.0887	0.73001	1.03996	1.82947	2.01175	15.4751	2.33913	0.82978	4.82152	1.85941	4.10139	2.06775	11.3548	1.48906	0.5682	5.18544	3.12576	0.52391	1.78694	0.98554
AG-439-F23	Ib	Ib.2	III		0.93811	1.19667	1.095	1.04786	1.27233	1.70165	1.0099	1.3777	0.93718	0.85952	0.63717	0.559	2.92149	0.81208	2.33237	1.30113	2.56189	1.07839	1.23411	1.30211	1.55504	2.4177	1.41203	1.5855	4.22573	3.08046	0.69437	1.07673	1.4061	1.84908	3.84266	1.10981	1.31061	2.11243	1.46609	2.24233	1.82949	2.60573	1.23115	0.5829	2.16961	1.46262	0.48627	1.623	1.32835
AG-447-N21	Ib	Ib.2	III		0.84018	1.1965	1.11014	0.94912	1.47185	1.65286	1.16173	1.23131	1.03277	0.72234	0.50288	0.50597	1.23752	0.60763	3.76031	3.75283	2.43916	1.1397	1.50279	2.86208	1.54423	10.0646	2.29993	4.02804	4.29841	11.5709	0.52932	0.87518	1.66061	1.90655	18.6103	2.35791	0.67472	5.02179	1.65737	3.81038	1.93849	10.8996	1.2382	0.41206	5.48842	3.3741	0.38582	1.74845	0.76044
AG-365-D07	Ib	Ib.3	I		1.15034	2.41641	2.77021	2.2002	3.16539	3.69002	2.31575	2.09987	1.99717	0.69653	0.499	0.36963	0.79062	0.57329	1.91082	4.17943	1.60628	2.88506	1.98663	1.24932	1.63962	1.17954	1.4703	3.8405	2.15054	6.66941	0.54556	0.93476	3.5909	1.59655	9.99691	1.85528	0.55773	1.61979	3.33379	1.46952	2.10644	4.20761	1.48966	0.41475	1.72884	2.72499	0.37094	1.49339	0.63395
AG-414-M23	Ib	Ib.3	I		1.21993	1.47376	1.08486	0.98343	1.32494	1.53128	0.98541	1.60271	0.95869	0.74709	0.68629	0.47736	1.34596	0.78078	2.38897	1.33391	2.79275	1.13088	1.09502	1.19273	1.68445	1.74884	1.67532	2.07521	4.12601	2.84177	0.74849	0.88571	1.48029	1.5691	3.23619	1.43002	0.91715	1.69893	1.44666	2.14864	2.14903	1.94761	1.13306	0.54647	1.71933	1.55457	0.50426	2.06741	0.95367
AG-426-G09	Ib	Ib.3	I		0.76059	1.17124	1.08863	0.85739	1.49712	1.40187	1.59179	1.11831	0.97018	0.73622	0.54314	0.39533	0.77442	0.62748	1.57066	4.35419	1.34068	1.22376	1.59509	1.25802	1.20026	1.29893	0.90475	5.14714	1.79076	2.99903	0.59595	0.93571	3.25168	1.6558	4.15062	2.36065	0.5399	1.72052	3.02953	1.92353	1.33517	4.83325	1.31022	0.43113	1.80553	1.97931	0.41097	1.0986	0.65007
AAA795-F16	Ib	Ib.4	--		1.05232	1.75453	1.78184	1.1999	2.42565	2.2533	3.75765	1.47948	1.55863	0.90283	0.48477	0.49916	0.75418	0.56806	2.2262	2.50228	1.54978	1.90135	2.3981	9.24955	2.05108	3.73221	0.78591	5.68484	2.30298	3.26308	0.52448	1.19034	2.22011	8.4902	4.25337	7.17851	0.50253	2.26609	2.19949	1.07969	2.26132	3.27122	1.74553	0.4016	2.207	1.52658	0.40643	1.50382	0.59743
AAA795-M22	Ib	Ib.4	--		1.56421	4.03246	8.08262	2.16996	9.3607	5.93965	4.91366	2.02285	6.78666	0.75416	0.52724	0.45608	0.76479	0.63762	4.38604	5.87786	2.46012	12.3292	8.65788	8.28876	4.89889	3.43783	0.88875	6.42255	5.04121	4.58873	0.59409	1.1454	5.66225	6.41747	4.87782	4.36381	0.54505	5.42717	7.17012	1.10436	4.41394	6.44102	7.13011	0.44682	4.91036	2.63344	0.44119	2.88511	0.594
AG-426-A02	Ib	Ib.4	I		0.81637	1.68033	1.89952	1.26133	2.286	2.41663	3.63015	1.34626	1.61535	0.66156	0.3166	0.40788	0.49038	0.32933	2.13904	2.14351	1.13689	2.11036	1.61013	9.48091	1.63923	3.55897	0.7481	5.38835	1.85823	3.86028	0.33347	0.81421	1.67142	8.67282	5.23376	6.9739	0.29612	1.82957	1.61745	0.90269	1.95098	3.21019	1.30859	0.22268	1.77615	1.44315	0.23936	1.19178	0.41908
AG-426-E17	Ib	Ib.4	I		0.96545	1.76633	1.83906	1.2858	2.24532	2.31135	2.96124	1.47049	1.55517	0.75948	0.5329	0.52469	0.74429	0.59973	1.76174	1.75069	1.43315	2.01949	1.58899	9.74887	1.73063	2.94178	0.81407	4.78019	1.80611	3.06707	0.56884	1.00167	1.76948	7.00344	4.22943	6.43165	0.48462	1.60412	1.73857	0.99614	1.91103	2.65124	1.46398	0.42015	1.622	1.50823	0.40243	1.30207	0.60847
AG-430-F16	Ib	Ib.4	I		1.52061	4.03569	7.60054	2.40955	9.42431	5.76186	2.80707	2.15759	6.51434	0.76933	0.48137	0.46451	0.69277	0.58192	2.47412	3.22741	2.31102	10.8825	4.20535	7.89301	4.65384	3.15681	0.86588	3.87121	3.3099	3.87249	0.53777	1.10357	3.26614	11.4916	4.36835	2.82466	0.45546	3.53069	3.79318	0.87991	4.20358	3.63387	3.45836	0.41145	3.30727	2.06616	0.3775	2.77576	0.55957
AAA795-E22	Ib	Ib.5	--		0.74434	1.06163	1.0441	0.7648	1.12159	1.08617	7.90258	0.96211	0.81593	0.64145	0.30488	0.4606	0.41029	0.34374	2.02959	4.49469	0.96333	0.99093	2.81598	3.15915	1.08676	1.66666	0.62639	5.03281	3.90364	3.63179	0.31421	0.82675	2.57467	1.2459	4.85276	6.831	0.24405	2.30912	2.66647	1.39505	1.13088	5.49208	1.87998	0.2054	2.30898	1.93361	0.23067	0.82132	0.37494
MED104	Ib	Ib.5	--		3.46446	5.54014	8.30275	9.66164	5.38355	10.1437	0.70487	17.9214	4.95943	2.14107	0.28527	0.54357	0.46568	0.35651	0.71575	0.94772	6.26965	6.62675	0.94355	1.00563	17.5357	1.17369	0.65213	1.07505	3.62752	2.34698	0.29781	1.24772	1.14822	1.64262	1.81439	0.71916	0.32676	4.89355	1.13878	0.44663	10.7537	0.90015	1.25187	0.21561	4.67603	0.82573	0.21779	8.25444	0.37417
SAG-MED15	Ib	Ib.5	--		3.32454	6.88335	9.43497	9.17413	7.87748	11.2056	1.04754	14.101	5.92409	1.77771	0.53796	0.56885	0.73329	0.62887	1.00185	1.1539	5.35327	8.16542	1.21302	1.51524	13.3098	1.50996	1.18779	1.4486	3.37747	4.19262	0.59475	1.37115	1.44432	2.25547	4.3965	1.06303	0.49709	3.89576	1.4653	0.67511	8.7258	1.14109	1.4253	0.45825	3.79729	1.57056	0.43055	6.60715	0.63619
NORP132	Ib	Ib.6	--		0.74468	1.01813	0.95703	0.77042	1.22184	1.15833	0.82694	0.99754	0.85334	0.65873	7.35687	0.32559	1.2245	5.14657	0.82751	0.92166	1.06643	1.00115	0.92676	0.8508	0.99613	0.75548	1.25321	1.16747	1.2154	1.15569	6.9214	0.85846	1.21086	1.29065	1.24341	0.79537	1.70541	1.11144	1.57173	0.61125	1.01114	0.9395	1.03429	4.39647	1.10623	0.92835	5.8507	0.9159	1.23619
NP144	Ib	Ib.6	--		0.37755	0.67422	0.67517	0.48361	0.65897	0.81409	0.50735	0.60989	0.5252	0.35712	1.39664	0.23703	3.53134	1.29647	0.70489	0.65963	0.69712	0.63227	0.75303	0.63039	0.60923	0.60873	0.65655	0.84132	0.92975	0.81058	1.44685	0.43331	0.92568	0.93849	0.98808	0.49572	3.80336	0.77259	3.23332	0.56402	0.72189	0.73988	0.81177	0.92992	0.79343	0.58554	1.149	0.59987	7.07752
AG-410-D23	Ib	Ib.6			1.00736	1.46874	1.46434	1.41061	1.86669	2.00052	1.06982	1.73778	1.23654	0.92938	1.00775	0.65725	1.26967	1.22143	3.15061	1.44287	3.00007	1.44529	1.26514	1.13692	1.62775	1.90905	2.12726	1.62729	4.00303	3.24253	1.07646	1.07722	1.54937	1.64844	3.46781	1.03643	0.91839	2.1955	1.51593	2.42703	2.15764	2.20578	1.36307	0.77651	2.24755	1.74511	0.78958	2.49477	0.99725
AAA240-E13	Ic	Ic.1	--		0.29182	0.46997	0.52322	0.39446	0.57526	0.54538	0.28914	0.48617	0.38395	0.29075	7.69395	0.21519	2.11168	5.84242	0.44339	0.3155	0.52211	0.49473	0.30693	0.40637	0.4352	0.40887	1.38395	0.39015	0.59597	0.52044	7.621	0.35125	0.40341	0.41554	0.60854	0.2937	2.47873	0.47981	0.64523	0.45766	0.45246	0.38112	0.38295	5.47655	0.482	0.49136	6.36404	0.49917	4.53784
AG-464-B04	Ic	Ic.1	--		0.48721	0.65949	0.69151	0.51103	0.69868	0.72352	0.39116	0.66082	0.49049	0.40866	3.73351	0.26073	1.36246	3.07287	0.5566	0.46794	0.72909	0.65372	0.49633	0.46334	0.62223	0.49363	1.63228	0.59708	0.75417	0.73464	3.94384	0.49054	0.63125	0.57159	0.80482	0.40056	1.56496	0.71983	0.77354	0.55477	0.62991	0.47169	0.61208	2.63259	0.71753	0.6289	2.61264	0.69743	2.06113
ARS1026	Ic	Ic.1	--		0.35236	0.60789	0.52356	0.4074	0.5276	0.59521	0.3622	0.47892	0.406	0.27772	2.14784	0.22505	4.55835	1.95811	0.53139	0.49332	0.59253	0.50444	0.40457	0.42302	0.43612	0.39421	0.64143	0.63207	0.70775	0.64296	2.10875	0.36951	0.57166	0.6277	0.75587	0.33443	4.25005	0.65151	2.76474	0.44864	0.53975	0.55907	0.4684	1.4853	0.63338	0.4994	1.85311	0.51618	5.16112
AAA288-G21	Ic	Ic.1	I		0.42288	0.61941	0.66615	0.50709	0.67621	0.64491	0.37112	0.61188	0.44139	0.36451	12.458	0.36839	5.7295	8.23328	0.51084	0.41573	0.59141	0.60022	0.4047	0.45671	0.51067	0.50855	2.60735	0.70175	0.68009	0.63222	12.3183	0.467	0.64892	0.55559	0.77393	0.38785	3.39646	0.61375	0.87669	0.56542	0.54396	0.45429	0.47255	8.69094	0.60746	0.66125	10.4659	0.62258	19.9679
AAA288-N07	Ic	Ic.1	I		0.31831	0.45501	0.47473	0.36514	0.55404	0.58552	0.29816	0.50398	0.38955	0.26875	10.9882	0.18081	2.57524	9.33464	0.48742	0.3389	0.60253	0.49252	0.32971	0.44339	0.44588	0.46882	2.04456	0.46112	0.6588	0.60081	10.9381	0.34773	0.43712	0.4799	0.73363	0.31582	3.61524	0.60375	0.68773	0.56086	0.46393	0.39483	0.39651	8.42	0.60415	0.63116	8.90459	0.58059	4.90303
AG-464-P07	Ic	Ic.1	I		0.36771	0.51951	0.50541	0.43054	0.57288	0.56799	0.3213	0.51167	0.38776	0.29309	11.9657	0.2467	2.94002	8.05678	0.41138	0.34306	0.53011	0.51617	0.35643	0.42022	0.46718	0.43892	2.13855	0.48092	0.57075	0.55337	11.7274	0.3788	0.4744	0.57499	0.69645	0.31186	3.10652	0.55544	0.70515	0.47435	0.48018	0.39619	0.41437	7.86912	0.53063	0.61727	9.45282	0.58888	7.63055
AG-414-E02	Ic	Ic.2	--		0.30908	0.40066	0.41039	0.48704	0.41291	0.58267	0.28092	0.79433	0.28686	0.20902	2.58726	0.15507	1.20007	1.8045	1.52415	0.33317	1.33673	0.40949	0.26979	0.46541	0.40572	1.00133	5.21985	0.43137	1.18192	1.6851	2.85206	0.30645	0.34019	0.36228	2.35419	0.2877	1.2998	0.68942	0.44295	1.81176	0.65869	0.70449	0.2951	1.69721	0.73934	0.95877	1.61282	1.42651	1.28102
AG-426-I15	II	IIa.A.1	--		0.34863	0.52154	0.75023	0.46214	1.60655	4.2959	0.438	0.5696	0.38167	0.27446	0.51776	0.23116	0.7271	0.43087	3.6045	0.39161	0.81517	0.63275	0.34873	2.35672	0.77877	4.65198	0.85627	0.6151	4.64872	2.31891	0.55771	0.37288	0.43466	0.41892	2.96993	0.75999	0.63442	0.59961	0.52214	0.95376	0.94114	0.5281	0.37368	0.39412	0.64374	0.70256	0.3846	0.6299	0.77144
AG-430-I06	II	IIa.A.1	--		0.3259	0.46518	0.68397	0.46248	1.1864	1.7188	0.46069	0.6163	0.4207	0.31644	0.46852	0.24141	0.64741	0.42592	3.15795	0.42986	0.60143	0.64193	0.4169	4.05291	0.62947	5.20712	0.58205	0.6354	1.72561	1.62486	0.48725	0.42338	0.52024	0.55629	1.96977	0.67775	0.52547	0.59141	0.62269	0.74308	0.76494	0.52906	0.43387	0.35008	0.60427	0.53544	0.32006	0.56056	0.68197
AG-430-L02	II	IIa.A.1	--		0.45957	1.42915	3.28518	1.79644	2.55711	4.1385	0.28954	1.09771	1.686	0.17407	0.24372	0.13829	0.41611	0.20105	3.16388	0.19165	0.46306	2.80731	0.19589	3.91125	0.65643	5.2615	0.53869	0.34474	1.52768	2.49346	0.22622	0.23582	0.20403	0.26245	3.19375	0.43901	0.35102	0.35567	0.26935	0.57471	0.85169	0.3173	0.21555	0.18151	0.40107	0.67019	0.16458	0.50639	0.44873
MED769	II	IIa.A.1	--		0.17656	0.27624	0.44917	0.29692	2.0242	7.46177	0.17573	0.30215	0.21519	0.175	0.29064	0.13585	0.41916	0.25701	1.06941	0.17828	0.35385	0.39329	0.18857	0.90786	0.35134	1.56308	0.38369	0.24814	0.95926	0.8738	0.28402	0.19299	0.19249	0.29715	1.51182	0.23693	0.35574	0.3464	0.23916	0.44275	0.36035	0.27284	0.18701	0.2039	0.3789	0.30755	0.16942	0.28028	0.42714
AG-365-O22	II	IIa.A.2	--		1.07961	2.56426	5.57862	4.08145	3.66326	6.75281	0.83878	3.00018	2.57045	0.58116	0.63399	0.3235	0.71334	0.53244	12.2011	0.72633	1.3627	4.57838	0.69354	2.30009	1.5106	4.91097	1.08754	1.23864	3.07293	3.86791	0.63975	0.86094	0.9027	0.90102	4.75302	1.7257	0.56482	1.76616	0.97406	1.63276	1.97053	0.87021	0.83857	0.46345	1.69127	1.49652	0.41599	1.38829	0.78254
AG-426-L23	II	IIa.A.2	--		0.89308	1.99404	4.4233	3.23038	3.06117	5.55195	0.68729	2.43466	2.15149	0.46367	0.37698	0.25025	0.53605	0.36657	8.21346	0.74891	1.24432	3.85468	0.56135	1.81087	1.33839	3.8676	0.91413	1.07144	3.36574	3.32994	0.42532	0.64593	0.78936	0.66965	4.04256	1.50795	0.41767	1.87774	0.84323	1.34862	1.71878	0.91436	0.70359	0.30665	1.87372	1.29106	0.31641	1.25139	0.55473
AG-435-G05	II	IIa.A.2	--		0.6499	0.75109	0.70722	0.56989	0.81915	1.09994	0.41438	1.63078	0.44239	0.28377	0.36265	0.13444	0.44426	0.32112	5.36267	0.73726	1.96466	0.63899	0.28681	1.28658	1.76922	2.98511	0.92139	1.06524	2.18486	2.77819	0.38893	0.37046	0.4607	0.38987	3.07688	2.04189	0.36067	2.09848	0.51991	1.97925	2.35612	1.03037	0.34308	0.27158	2.17876	1.2952	0.27435	1.8893	0.46735
MED-G40	II	IIa.A.2	--		0.63841	0.91725	3.16254	4.50265	3.73676	12.4456	0.44206	2.86868	0.7323	0.51036	0.46782	0.20484	0.47371	0.38529	1.22445	0.41039	1.42117	2.85756	0.46516	0.89108	1.29948	1.087	0.47938	0.58074	3.23673	0.88223	0.44336	0.71112	0.58773	0.56173	0.92493	0.50551	0.35864	2.08154	0.67706	0.53956	1.9362	0.43196	0.61437	0.32709	1.94538	0.55558	0.28445	1.65909	0.48028
AAA795-E07	II	IIa.B	--		0.85038	1.60926	2.2679	1.11318	2.52393	1.62221	2.20254	1.39406	1.35059	0.69533	0.52554	0.30856	0.57443	0.48515	1.36282	1.8323	1.03869	1.98625	1.49845	5.23976	1.50681	1.57283	0.57929	4.1517	1.38362	2.01261	0.53876	1.07502	3.22447	1.49926	2.59101	3.78959	0.4492	2.38287	3.64318	0.76339	1.63393	1.69996	1.66507	0.43535	2.10795	1.33803	0.36044	1.23312	0.62505
AAA795-N17	II	IIa.B	--		1.59652	3.6026	4.52264	2.11301	4.28849	2.39722	1.97858	2.68421	2.40595	1.15069	0.4827	0.37885	0.5328	0.40676	1.18137	3.29387	1.70336	4.53553	2.895	2.11947	2.98979	1.06424	0.55937	3.70046	1.79721	1.96168	0.45212	2.37967	8.72673	1.3248	1.99854	2.19837	0.37821	3.25622	10.4676	0.74921	2.8592	2.10484	4.98611	0.34342	2.7253	1.9031	0.32691	2.21173	0.56111
AG-313-A04	II	IIa.B	--		2.33137	4.6294	5.49579	2.57318	4.55211	2.65873	2.3282	3.27336	2.93246	1.43908	0.38768	0.40491	0.51905	0.38954	1.24671	2.06901	2.06498	4.94833	3.59402	2.29436	4.04094	1.11159	0.48224	2.53986	2.06098	1.7436	0.38683	3.16675	4.06131	1.4645	1.82974	1.77271	0.41002	2.86356	4.95346	0.58178	4.26503	1.65934	5.39786	0.30982	2.4966	1.70974	0.27082	3.4175	0.50425
AG-325-E13	II	IIa.B	--		2.08663	2.74297	4.29727	4.28933	3.35552	4.21779	0.83841	6.89394	1.94785	1.39133	0.45553	0.45978	0.66667	0.47242	1.06896	0.80447	4.11863	3.66261	0.9621	1.3496	5.74448	1.36126	0.74822	1.14686	4.50175	1.78306	0.44591	1.86446	1.26193	1.03679	1.45072	0.88259	0.45353	2.84354	1.36108	0.61028	5.88597	0.81415	1.26978	0.37718	2.53636	1.03275	0.30754	4.64556	0.55504
AG-325-J13	II	IIa.B	--		1.78591	2.69652	2.666	1.86927	2.60932	2.62327	0.82513	3.96646	1.65318	0.92767	0.39173	0.31304	0.48475	0.35653	1.14839	0.75262	3.18227	2.35962	0.92897	1.32256	4.54786	1.14489	0.50802	0.95936	2.05713	1.1834	0.40452	1.23875	1.11656	0.98214	1.04564	0.79334	0.34269	2.1269	1.27262	0.55691	2.89203	0.71401	1.43209	0.30329	1.971	0.82685	0.25277	2.21992	0.48151
AG-345-F21	II	IIa.B	--		1.30447	2.06563	2.97157	2.10203	2.96409	2.69514	0.95441	2.98939	1.77879	1.44057	0.50244	0.46201	0.67499	0.48579	1.10914	0.8614	2.25379	2.75181	0.99755	1.37698	2.78827	1.21194	0.60102	1.2003	2.13128	1.36119	0.49241	1.62821	1.32253	1.09108	1.29236	0.9297	0.46139	1.66274	1.44351	0.62491	2.57019	0.91044	1.2998	0.40233	1.60825	0.99872	0.35267	2.07015	0.58768
AG-390-C22	II	IIa.B	--		2.02006	2.96409	5.46435	4.34391	4.35218	7.57083	0.83021	6.27157	2.86329	0.94395	0.55837	0.42625	0.77008	0.55383	2.65119	0.76336	7.06091	4.92891	0.85659	2.57796	5.46626	6.09705	2.35074	1.08827	11.5131	7.09312	0.54324	1.14557	1.10609	0.94018	6.5615	1.16508	0.48828	3.91665	1.30889	1.31503	8.1273	0.84558	1.0749	0.44969	3.57718	2.27494	0.36808	6.76194	0.59575
AG-422-I02	II	IIa.B	--		2.25193	4.17849	4.23121	2.33865	4.61223	2.41618	2.62089	3.08263	2.53702	1.38877	0.33734	0.36698	0.47354	0.35207	1.34257	2.30095	1.97388	4.06065	3.16114	2.78483	4.3513	1.19901	0.5091	2.70133	2.05471	1.96281	0.32831	2.82237	4.14974	1.43411	2.10208	2.22341	0.3737	3.11271	5.09918	0.62701	4.25728	1.93393	4.8853	0.26792	2.5976	1.75297	0.23713	3.2525	0.43629
CPC306	II	IIa.B	--		1.4918	3.05243	5.30317	1.9717	4.00756	2.06206	1.05192	2.30882	2.20236	1.68196	0.37532	0.49885	0.4782	0.35762	0.81281	1.22641	1.21791	5.67985	1.54873	1.33454	2.03284	0.82687	0.40202	2.10252	1.27602	1.17348	0.36839	14.4548	2.77365	0.89461	1.15914	0.98441	0.33955	1.77486	3.22499	0.44158	1.9506	0.9285	2.85159	0.28235	1.54046	1.94716	0.25775	1.57492	0.47751
HIMB058	II	IIa.B	--		1.30811	3.60642	6.58714	1.99427	8.56523	2.39592	1.13657	1.84633	2.43735	0.99623	0.46721	0.50107	0.55827	0.45936	0.91833	1.71013	1.22644	7.07152	1.80856	1.45663	1.77994	0.84662	0.48367	5.78492	1.30783	1.38229	0.46666	1.8948	3.96766	1.08162	1.44903	1.58458	0.42338	1.90418	5.06299	0.54511	1.74021	1.23494	3.37014	0.37926	1.70187	1.67494	0.32906	1.32122	0.51372
MED724	II	IIa.B	--		0.66401	1.01777	3.21853	1.95087	2.88296	4.56035	0.54081	1.61719	1.27833	0.53294	0.31147	0.26586	0.41669	0.34916	0.51292	0.43456	1.1247	4.5545	0.5717	0.932	1.78876	0.69434	0.33806	0.63065	1.05216	0.70634	0.32647	0.72712	0.657	0.44778	0.8119	0.51255	0.33124	0.81324	0.71584	0.37089	1.69845	0.4754	0.63298	0.25925	0.72456	0.5123	0.21883	1.42763	0.3931
MED727	II	IIa.B	--		0.38526	0.53788	1.25494	0.76043	7.55516	10.2309	0.51616	0.97319	0.45492	0.35763	0.22481	0.15228	0.26428	0.20789	0.57409	0.44227	0.77084	1.27587	0.42427	0.76704	1.10748	0.63363	0.23108	0.44882	1.07941	0.58479	0.18765	0.44608	0.48134	0.44437	0.6218	0.48774	0.20331	0.68453	0.56557	0.29243	0.97798	0.50836	0.50653	0.13903	0.63399	0.36313	0.13873	0.73415	0.24872
MED827	II	IIa.B	--		0.68026	1.12424	3.04173	1.61573	11.5449	12.0334	0.74877	1.47636	1.11007	0.68033	0.47365	0.40483	0.58337	0.44972	0.76773	0.6615	1.13521	2.95515	0.73757	1.09675	1.38777	0.84842	0.5499	0.96622	1.35448	1.3303	0.47945	0.90381	0.97307	0.88016	1.27215	0.73857	0.4325	1.28479	1.12635	0.49376	1.5963	0.638	0.8978	0.3811	1.15018	0.69748	0.32358	1.28016	0.62931
MED872	II	IIa.B	--		0.67683	0.89764	1.41956	1.5908	1.3796	1.53774	0.42751	6.93351	0.73032	1.07426	0.36459	0.47103	0.40045	0.40024	0.47993	0.3568	0.95727	1.44181	0.44818	0.65905	0.94131	0.52548	0.3771	0.50213	1.33143	0.63654	0.37305	3.15541	0.50763	0.5868	0.66658	0.41637	0.33804	1.62535	0.5519	0.37426	1.10909	0.41032	0.49265	0.32316	1.41519	0.57445	0.25217	0.97522	0.40714
MED-G43	II	IIa.B	--		1.64276	3.13222	4.83986	3.15624	2.58179	1.44846	0.77322	3.91001	1.99196	1.28708	0.2349	0.22529	0.31956	0.23077	0.48948	0.74953	1.19895	6.25799	1.14042	0.92164	2.2241	0.47549	0.28631	0.93951	0.92956	0.76395	0.20091	3.59998	1.47129	0.50591	0.75426	0.6865	0.25078	1.45421	2.07474	0.27013	1.86167	0.6381	2.33628	0.1991	1.18805	1.04577	0.18336	1.52847	0.22168
SAG-MED05	II	IIa.B	--		1.67779	2.92753	6.05525	5.00775	4.34619	6.66054	0.69255	6.90466	3.02358	1.30541	0.4021	0.37394	0.92034	0.47872	0.99987	0.67631	3.69851	5.43216	0.7441	1.06746	3.35738	1.34587	0.8441	0.93336	3.07734	2.55202	0.41189	1.34071	0.99973	0.74893	2.5363	0.70265	0.39751	3.16548	1.13871	0.54761	4.41272	0.65434	0.98448	0.35866	2.8179	1.32756	0.2792	3.64539	0.49178
SAG-MED29	II	IIa.B	--		2.14398	3.1941	5.97145	4.73826	4.78762	6.64471	0.93885	7.42175	3.33241	1.17636	0.67774	0.44155	1.26693	0.73791	1.50539	0.88831	6.13729	5.41716	1.005	1.5955	5.65515	2.25163	1.25585	1.20038	5.59102	3.22218	0.66135	1.42118	1.29362	1.09719	2.84764	0.97867	0.63824	2.82202	1.44311	0.91763	6.24363	0.96891	1.30167	0.57595	2.52368	1.60689	0.46762	5.32859	0.75313
AG-325-C03	II	IIa.B	I		1.86111	4.72126	6.12917	2.60883	7.96006	3.3764	1.12195	2.74106	5.29744	1.11648	0.38188	0.29568	0.47891	0.39361	0.86942	1.04493	1.63155	5.94751	1.32428	1.94306	3.71859	1.01946	0.43856	1.39238	1.3212	1.23779	0.39896	1.89869	1.78382	2.19951	1.19174	1.08412	0.37146	1.84241	2.08808	0.48186	2.72051	0.94987	2.01968	0.28863	1.64643	1.01548	0.26842	2.03882	0.4397
SAG-MED28	II	IIa.B	I		6.22489	23.7742	43.4183	14.4099	57.9382	22.4518	0.84062	8.27822	36.9895	1.73189	0.37662	0.36817	0.45272	0.34931	0.71189	0.78989	4.09071	42.6328	0.9921	1.29848	13.9422	0.83915	0.54625	1.09466	1.27293	2.26959	0.37458	2.06917	1.32508	4.44653	2.04662	0.8514	0.33978	2.83558	1.46867	0.41916	7.92374	0.68886	1.38393	0.28768	2.60043	1.13872	0.23917	5.58933	0.44585
SAG-MED41	II	IIa.B	I		5.71557	20.332	31.1129	11.4331	42.2469	16.3386	0.94695	6.90288	28.6182	1.82222	0.64279	0.6707	0.71459	0.60515	0.90685	0.95728	4.16147	30.5666	1.10162	1.64165	13.2918	1.09773	0.6903	1.21389	1.55478	1.76921	0.64652	2.19934	1.39593	5.08058	1.45993	0.97519	0.55101	2.98515	1.59578	0.64474	7.37973	0.84807	1.53468	0.52589	2.76173	1.10667	0.44219	5.40249	0.70895
AG-470-E16	IIIa	IIIa.1	--		0.11775	0.20283	0.31863	0.16239	0.42928	0.39366	0.13351	0.18261	0.27176	0.11238	0.09729	0.05848	0.09392	0.0706	0.13635	0.13395	0.17392	0.36016	0.19608	1.7924	0.2664	0.27243	0.08572	0.19146	0.20906	0.16597	0.09525	0.13448	0.22777	14.3441	0.19196	0.14268	0.06971	0.16274	0.22444	0.09974	0.2075	0.12536	0.24621	0.06934	0.17054	0.11198	0.05768	0.15373	0.09968
HIMB114	IIIa	IIIa.1	--		0.17899	1.09472	1.64967	0.30397	2.37184	0.3983	0.14486	0.1683	2.91409	0.1046	0.11924	0.09146	0.15371	0.10309	0.16657	0.13939	0.1643	2.59906	0.17036	0.24927	0.17844	0.18784	0.12057	0.2678	0.23494	0.18878	0.12991	0.12806	0.20338	0.29233	0.25161	0.16434	0.10187	0.16664	0.21376	0.12928	0.18719	0.15752	0.2079	0.10021	0.17879	0.12128	0.09064	0.15291	0.14699
MED1116	IIIa	IIIa.1	--		0.3581	0.61011	1.71429	0.87421	8.54656	7.76177	0.18657	0.30018	2.47598	0.19781	0.1706	0.13545	0.21576	0.15203	0.24851	0.2218	0.42685	2.00588	0.25475	0.34978	2.0162	0.24961	0.1873	0.31102	0.35678	0.30494	0.19015	0.2773	0.29197	0.58263	0.36097	0.20812	0.15747	0.29513	0.32963	0.18658	0.36215	0.21644	0.33536	0.16087	0.30071	0.2008	0.13499	0.28463	0.21765
SP27	IIIa	IIIa.1	--		0.18895	0.33315	0.39415	0.24968	0.56475	0.54792	0.23423	0.28322	0.34263	0.16368	0.13694	0.06892	0.14249	0.11171	0.21348	0.26764	0.2819	0.48152	0.29066	1.74029	0.37567	0.32666	0.15773	0.35574	0.32374	0.28674	0.13888	0.21053	0.37949	13.8218	0.31868	0.23286	0.11709	0.28006	0.37455	0.15317	0.32056	0.25088	0.34785	0.10968	0.27433	0.18197	0.09279	0.24973	0.13703
IMCC9063	IIIa	IIIa.2	--		0.14004	0.18531	0.21055	0.15062	0.22394	0.17906	0.08085	0.1723	0.15646	0.2353	0.07161	2.3473	0.0921	0.09719	0.08701	0.09314	0.14601	0.19858	0.09086	0.10299	0.14432	0.07746	0.06916	0.11249	0.14794	0.11825	0.08283	0.19886	0.12644	0.14228	0.1195	0.07038	0.06927	0.18841	0.14241	0.06081	0.14446	0.08795	0.13771	0.05639	0.17703	0.26436	0.05667	0.12725	0.07261
AG-359-E06	IIIa	IIIa.3	--		0.14385	0.25986	0.59911	0.25888	2.95268	2.9541	0.62789	0.14835	0.35473	0.07955	0.06169	0.02931	0.07106	0.06925	0.18353	0.8081	0.17107	0.59805	0.1705	1.66164	0.17866	0.77138	0.16155	0.91558	0.22502	0.78778	0.07118	0.11055	0.80773	0.32342	1.1626	0.34267	0.06186	0.35594	0.87751	0.14858	0.22546	0.38256	0.16096	0.05558	0.30361	0.43593	0.06011	0.16208	0.06364
MED602	IIIa	IIIa.3	--		0.10899	0.11399	0.46942	0.20901	6.40379	6.95812	0.37798	0.10515	0.16445	0.07174	0.06171	0.02584	0.05716	0.05407	0.12899	0.39998	0.10062	0.42082	0.16943	0.97302	0.18257	0.53745	0.0917	0.398	0.14828	0.32176	0.06081	0.08515	0.36588	0.25945	0.47044	0.21399	0.05073	0.18172	0.37007	0.10459	0.17365	0.21995	0.16753	0.05409	0.15902	0.1701	0.04793	0.12617	0.06088
MED817	IIIa	IIIa.3	--		0.16893	0.27101	1.05397	0.33387	1.56638	1.36944	0.18739	0.20064	0.2604	0.10766	0.09104	0.04711	0.10181	0.072	0.16745	0.19404	0.2323	1.21301	0.17568	0.61218	0.45061	0.69342	0.1197	0.26078	0.33468	0.20978	0.1043	0.14155	0.266	1.01701	0.25421	0.17323	0.08736	0.22271	0.25602	0.11522	0.3344	0.16249	0.2124	0.07171	0.20128	0.1559	0.0758	0.24167	0.1441
AG-333-C14	IV	IV	--		3.84549	12.6409	21.2653	15.1863	19.4995	27.7807	0.09775	15.8369	10.8139	3.28329	0.10049	0.03436	0.05464	0.07718	0.11494	0.12787	12.7285	15.0009	0.14588	1.32804	45.1687	0.90397	0.15442	0.16716	0.37798	1.57978	0.08579	0.97184	0.15556	4.88064	0.50976	0.20651	0.066	7.01115	0.12644	0.08907	23.5206	0.08107	0.25448	0.10019	8.0105	0.32887	0.05676	13.901	0.07183
AG-337-G06	IV	IV	--		1.35623	4.7624	9.21869	6.14341	13.0041	14.2653	0.09359	5.56618	4.40472	1.16806	0.09112	0.03298	0.05071	0.06887	0.11297	0.12746	4.78996	6.57497	0.13948	3.24818	17.3827	2.04324	0.11314	0.15806	0.29786	0.91034	0.08114	0.40536	0.13911	10.1261	0.36075	0.18481	0.06611	2.53655	0.11501	0.09119	8.81792	0.07504	0.16207	0.08657	2.93591	0.15003	0.05185	5.0427	0.06846
AG-422-B15	IV	IV	--		0.13485	0.2953	0.34997	0.25597	0.41404	0.48569	0.11127	0.28488	0.22426	0.13522	0.07951	0.03596	0.05051	0.06323	0.1104	5.98368	0.33436	0.26665	0.23187	5.0849	0.75317	3.01622	0.40091	12.0503	0.21244	4.62749	0.08024	0.14791	6.11924	0.77933	7.23391	19.2137	0.06414	2.21785	4.00776	0.31583	0.59961	1.85859	0.11697	0.09824	2.56687	0.9814	0.06341	0.27659	0.06938
AG-422-N09	IV	IV	--		0.13442	0.29577	0.34998	0.25556	0.41405	0.48569	0.11127	0.28488	0.22382	0.1361	0.07951	0.03596	0.05051	0.06324	0.1104	5.9846	0.33436	0.26623	0.23275	5.08452	0.75318	3.01625	0.40135	12.0504	0.21201	4.62842	0.08024	0.14877	6.11973	0.7798	7.23399	19.2126	0.06414	2.21787	4.00824	0.31498	0.59961	1.85861	0.11697	0.09824	2.56733	0.98186	0.06298	0.27569	0.06938
AG-461-B04	IV	IV	--		1.51271	5.27296	10.6997	6.93081	14.4083	16.0032	0.0742	6.00349	4.85404	1.28492	0.07914	0.02613	0.04552	0.06292	0.0913	0.1147	5.22831	7.50482	0.1049	2.85149	19.5031	1.9333	0.1143	0.33318	0.27757	0.9734	0.06816	0.43921	0.13294	10.2214	0.36993	0.39358	0.06367	2.75101	0.1073	0.08514	9.76794	0.06582	0.15713	0.08811	3.17009	0.15232	0.04917	5.66229	0.06893
SAG-MED32	IV	IV	--		4.83994	19.8572	33.2307	21.7363	37.6711	42.5732	0.2407	16.7615	18.6485	3.00163	0.13324	0.06911	0.07735	0.10842	0.15935	0.30195	13.0944	23.6305	0.27806	1.65274	46.8913	1.13327	0.18329	0.35794	0.42677	1.96139	0.12085	0.96756	0.42389	5.9233	0.82689	0.33457	0.08459	6.92937	0.34958	0.11207	23.7239	0.19693	0.50236	0.13523	7.78229	0.39662	0.07642	14.2536	0.09818
AG-337-I02	V	V	--		1.32398	12.2049	7.18592	2.36319	7.16605	8.84194	4.97317	0.42051	14.0271	0.11223	0.07956	0.02735	0.10018	0.0726	2.3125	3.06297	1.79476	7.10095	6.41574	8.83086	9.75824	3.94967	0.27343	2.80452	1.91707	1.96277	0.0765	0.23141	2.04357	34.0653	2.80249	3.2493	0.12001	1.59478	1.43699	0.54261	1.91465	1.5281	5.18298	0.12131	1.77908	0.55046	0.07851	1.82317	0.10335
AG-349-E10	V	V	--		0.17037	1.11528	0.68898	0.4227	0.77572	0.78307	2.02824	0.13688	1.10435	0.05559	0.02384	0.01063	0.0643	0.0421	0.37196	0.46348	0.29091	0.69803	0.8734	5.28065	0.88609	1.124	0.15172	3.25942	0.216	1.07599	0.03771	0.19511	0.5319	3.27023	2.71787	7.91217	0.06043	0.97444	0.44557	0.19266	0.31771	0.93051	0.32618	0.06169	1.00712	0.57324	0.04313	0.19103	0.0691
AG-404-P08	V	V	--		0.15124	1.01985	0.73852	0.45984	0.84147	0.79899	1.70945	0.12853	1.04636	0.06096	0.03167	0.01145	0.05388	0.03758	0.33277	0.40564	0.28339	0.76249	0.80449	4.57322	0.91063	0.99498	0.14603	2.91461	0.19713	1.01526	0.04263	0.17581	0.48034	2.94973	2.57604	7.30174	0.05011	0.93235	0.40174	0.16936	0.30615	0.86468	0.3497	0.06125	0.98077	0.55247	0.04689	0.17925	0.06448
AG-410-B18	V	V	--		0.60739	6.02401	4.49501	1.3284	4.74386	5.35813	4.90473	0.26714	8.30148	0.09015	0.06157	0.00935	0.0764	0.05312	2.18219	4.06737	0.96429	4.37623	6.20931	6.25846	4.04789	3.30603	0.30648	3.59767	1.61647	2.32589	0.05976	0.23304	2.20371	10.8765	3.70572	4.05943	0.11732	1.52289	1.5647	0.68257	1.04326	1.89447	4.85187	0.08266	1.62621	0.80327	0.06489	0.96845	0.11172
HIMB59	V	V	--		0.57767	4.94036	4.50171	1.88471	3.11495	0.89176	0.53675	0.16138	1.93002	0.08797	0.06671	0.02228	0.08537	0.07187	0.14495	0.96416	0.24779	5.81171	1.83916	0.16754	0.49989	0.09728	0.08436	3.03051	0.18764	0.28818	0.07465	0.23911	7.10394	0.55591	0.22513	0.55559	0.07366	0.51437	5.99363	0.12675	0.15495	0.31412	2.06275	0.06162	0.4475	0.32022	0.06706	0.13604	0.10327
NAT182	V	V	--		0.33352	0.23199	0.17091	0.29167	0.10652	0.12986	0.06423	1.64053	0.12012	0.05222	0.02288	0.00821	0.02483	0.02269	0.03991	0.0382	2.95671	0.16003	0.11892	0.04537	0.70732	0.0314	0.02852	0.05488	0.17613	0.04839	0.03027	0.16905	0.14219	0.17137	0.04565	0.04988	0.02103	0.12088	0.12432	0.02816	0.74747	0.03827	0.117	0.02922	0.12384	0.04	0.03172	1.01185	0.03401
NP101	V	V	--		0.03693	0.05711	0.11831	0.03871	0.06817	0.1381	0.04658	0.05021	0.09068	0.02077	0.00254	0.00432	0.00181	0.0022	0.07169	0.33958	0.0359	0.1347	0.06237	0.29064	0.10458	0.39702	0.02589	0.54264	0.08438	0.12255	0.00339	0.01802	0.20804	0.05875	0.30153	0.54909	0.00494	0.03241	0.19538	0.07961	0.07843	0.17232	0.05116	0.00664	0.02824	0.04279	0.00548	0.06047	0.00324
SAT136	V	V	--		0.0097	0.01546	0.00808	0.00454	0.00683	0.01349	0.01752	0.01848	0.00428	0.0069	2.1687	0.00273	0.01445	1.74127	0.00966	0.00408	0.01429	0.0048	0.01266	0.00834	0.01204	0.01139	0.27976	0.00544	0.00758	0.00845	1.69552	0.00683	0.00734	0.01456	0.0316	0.00975	0.7665	0.01469	0.02259	0.01843	0.00916	0.01012	0.01307	3.07321	0.01627	0.02186	1.52795	0.01851	0.01433
SP299	V	V	--		0.2855	0.02385	0.10261	0.22366	0.01746	0.03539	11.6325	0.37164	0.01659	0.04064	0.01193	0.0028	0.01161	0.01173	3.78229	0.26382	1.38949	0.03851	0.02311	0.05894	0.13725	2.92329	0.34864	0.03223	0.83931	3.06532	0.01401	0.04518	0.15432	0.0073	4.56076	0.08866	0.00854	5.83588	0.1933	0.09499	0.5094	0.03478	0.01161	0.01307	5.53723	2.43428	0.00568	2.79229	0.02086
SP337	V	V	--		0.05816	0.13	0.1468	0.13413	0.09127	0.12758	0.10158	0.10484	0.12864	0.07639	0.12719	0.02193	0.09933	0.08255	2.01861	0.0812	0.14349	0.13241	0.11121	0.08253	0.12578	0.22891	0.33243	0.09181	0.14351	0.1427	0.13077	0.10646	0.1029	0.16024	0.21563	0.07745	0.10394	0.11171	0.08357	0.26306	0.09138	0.0787	0.1203	0.11881	0.10857	0.10032	0.10936	0.11717	0.15209
SP346	V	V	--		0.06015	0.14243	0.17354	0.21597	0.08107	0.14526	0.23165	0.13243	0.13276	0.07594	0.08711	0.01129	0.09797	0.07089	4.40426	0.13252	0.26367	0.1264	0.1487	0.10677	0.15665	0.4542	0.23504	0.08866	0.40736	0.4113	0.07618	0.19775	0.10211	0.17744	0.58979	0.0983	0.09917	0.33973	0.08616	0.27682	0.12648	0.25751	0.1435	0.10786	0.38384	0.14952	0.07702	0.18016	0.12386
SP486	V	V	--		0.07423	0.15773	0.16663	0.18137	0.1293	0.14955	0.13206	0.13459	0.15858	0.06507	0.11528	0.02913	0.10631	0.07819	8.54607	0.0881	0.45107	0.15819	0.13309	0.13799	0.16606	1.4643	1.16833	0.10454	2.43425	0.60126	0.09635	0.1329	0.1167	0.18108	1.33511	0.09964	0.09855	0.27522	0.09003	0.39019	0.15044	0.09744	0.13053	0.10469	0.32663	0.21468	0.08116	0.3248	0.15404
SP81	V	V	--		0.02766	0.07879	0.07908	0.06007	0.03874	0.06485	0.37873	0.03756	0.1038	0.0216	0.01405	0.01206	0.0131	0.00788	2.89053	0.06417	0.04041	0.11421	0.12507	0.06772	0.06933	0.05132	0.0248	0.07762	0.20098	0.04852	0.01327	0.02633	0.06837	0.05577	0.08472	0.09002	0.01305	0.02967	0.06611	0.06161	0.04153	0.04161	0.05425	0.01331	0.02796	0.03166	0.01663	0.04035	0.01826
SP94	V	V	--		0.03663	0.05515	0.04487	0.06983	0.02733	0.04403	2.5327	0.06166	0.03245	0.02666	0.01013	0.00376	0.00853	0.01213	0.04343	2.19837	0.04909	0.02428	0.05821	0.03288	0.03644	0.02584	0.04286	3.01362	0.03168	0.26428	0.00657	0.02543	0.11897	0.03445	1.82369	0.44434	0.01125	0.13348	0.13558	2.61932	0.0518	4.31195	0.06383	0.00899	0.1445	0.4019	0.01399	0.05496	0.01537
[truncated: 95 more columns]

## Sheet: E. GEOTRACES
				Sample name	S0209	S0210	S0211	S0212	S0213	S0214	S0215	S0216	S0217	S0218	S0219	S0220	S0221	S0222	S0223	S0224	S0225	S0226	S0227	S0228	S0229	S0177	S0178	S0179	S0180	S0001	S0181	S0182	S0002	S0003	S0004	S0183	S0005	S0006	S0157	S0184	S0185	S0158	S0159	S0160	S0186	S0161	S0162	S0187	S0008
				GEOTRACES section	GA02	GA02	GA02	GA02	GA02	GA02	GA02	GA02	GA02	GA02	GA02	GA02	GA02	GA02	GA02	GA02	GA02	GA02	GA02	GA02	GA02	GA02	GA02	GA02	GA02	GA02	GA02	GA02	GA02	GA02	GA02	GA02	GA02	GA02	GA02	GA02	GA02	GA02	GA02	GA02	GA02	GA02	GA02	GA02	GA02
				Cruise ID	JC057	JC057	JC057	JC057	JC057	JC057	JC057	JC057	JC057	JC057	JC057	JC057	JC057	JC057	JC057	JC057	JC057	JC057	JC057	JC057	JC057	JC057	JC057	JC057	JC057	PE319	JC057	JC057	PE319	PE319	PE319	JC057	PE319	PE319	PE319	JC057	JC057	PE319	PE319	PE319	JC057	PE319	PE319	JC057	PE319
				Cruise Station	1	1	2	2	2	3	3	3	4	4	4	5	5	5	6	6	6	7	7	7	8	8	8	9	9	10	10	10	10	10	10	10	10	10	11	11	11	11	11	11	11	11	11	12	12
				Collection Date	2011-03-05T20:56:00	2011-03-05T20:56:00	2011-03-06T19:40:00	2011-03-06T19:40:00	2011-03-06T19:40:00	2011-03-08T03:21:00	2011-03-08T03:21:00	2011-03-08T03:21:00	2011-03-09T03:22:00	2011-03-09T03:22:00	2011-03-09T03:22:00	2011-03-10T02:43:00	2011-03-10T02:43:00	2011-03-10T02:43:00	2011-03-11T02:17:00	2011-03-11T02:17:00	2011-03-11T02:17:00	2011-03-12T01:56:00	2011-03-12T01:56:00	2011-03-12T01:56:00	2011-03-13T13:43:00	2011-03-13T13:43:00	2011-03-13T13:43:00	2011-03-14T18:45:00	2011-03-14T18:45:00	2010-05-10T12:13:00	2011-03-15T23:40:00	2011-03-15T23:40:00	2010-05-10T12:13:00	2010-05-10T12:13:00	2010-05-10T12:13:00	2011-03-15T23:40:00	2010-05-10T12:13:00	2010-05-10T12:13:00	2010-05-11T13:26:00	2011-03-17T00:34:00	2011-03-17T00:34:00	2010-05-11T13:26:00	2010-05-11T13:26:00	2010-05-11T13:26:00	2011-03-17T00:34:00	2010-05-11T13:26:00	2010-05-11T13:26:00	2011-03-18T14:16:00	2010-05-12T20:39:00
				Depth (m)	10	49	11	51	150	10	51	151	10	51	149	10	50	150	10	50	149	9	50	148	11	49	151	10	149	10	11	50	50	75	101	150	152	199	9	10	50	50	75	101	151	152	201	9	10
				geo_loc_name	Atlantic Ocean	Atlantic Ocean	Atlantic Ocean	Atlantic Ocean	Atlantic Ocean	Atlantic Ocean	Atlantic Ocean	Atlantic Ocean	Atlantic Ocean	Atlantic Ocean	Atlantic Ocean	Atlantic Ocean	Atlantic Ocean	Atlantic Ocean	Atlantic Ocean	Atlantic Ocean	Atlantic Ocean	Atlantic Ocean	Atlantic Ocean	Atlantic Ocean	Atlantic Ocean	Atlantic Ocean	Atlantic Ocean	Atlantic Ocean	Atlantic Ocean	Atlantic Ocean	Atlantic Ocean	Atlantic Ocean	Atlantic Ocean	Atlantic Ocean	Atlantic Ocean	Atlantic Ocean	Atlantic Ocean	Atlantic Ocean	Atlantic Ocean	Atlantic Ocean	Atlantic Ocean	Atlantic Ocean	Atlantic Ocean	Atlantic Ocean	Atlantic Ocean	Atlantic Ocean	Atlantic Ocean	Atlantic Ocean	Atlantic Ocean
				Latitude and Longitude	49.5475 S 52.6885 W	49.5475 S 52.6885 W	48.9358 S 48.7933 W	48.9358 S 48.7933 W	48.9358 S 48.7933 W	46.907 S 47.179 W	46.907 S 47.179 W	46.907 S 47.179 W	44.7117 S 45.5265 W	44.7117 S 45.5265 W	44.7117 S 45.5265 W	42.364 S 44.0318 W	42.364 S 44.0318 W	42.364 S 44.0318 W	39.9648 S 42.4232 W	39.9648 S 42.4232 W	39.9648 S 42.4232 W	37.8305 S 41.1248 W	37.8305 S 41.1248 W	37.8305 S 41.1248 W	35.0093 S 39.431 W	35.0093 S 39.431 W	35.0093 S 39.431 W	32.092 S 37.4563 W	32.092 S 37.4563 W	49.7225 N 42.4467 W	29.0538 S 35.8078 W	29.0538 S 35.8078 W	49.7225 N 42.4467 W	49.7225 N 42.4467 W	49.7225 N 42.4467 W	29.0538 S 35.8078 W	49.7225 N 42.4467 W	49.7225 N 42.4467 W	47.8007 N 39.399 W	26.0867 S 34.2585 W	26.0867 S 34.2585 W	47.8007 N 39.399 W	47.8007 N 39.399 W	47.8007 N 39.399 W	26.0867 S 34.2585 W	47.8007 N 39.399 W	47.8007 N 39.399 W	22.4732 S 32.7487 W	46.312 N 39.658 W
Genome	Clade	Subclade	Genomospecies	NCBI SRA Accession	SRR5788347	SRR5788350	SRR5788349	SRR5788346	SRR5788345	SRR5788104	SRR5788103	SRR5788106	SRR5788105	SRR5788100	SRR5788099	SRR5788060	SRR5788059	SRR5788048	SRR5788047	SRR5788190	SRR5787992	SRR5787989	SRR5787990	SRR5788467	SRR5788468	SRR5788380	SRR5788381	SRR5788382	SRR5788383	SRR5788236	SRR5788384	SRR5788024	SRR5788235	SRR5788238	SRR5788237	SRR5788023	SRR5788232	SRR5788231	SRR5788109	SRR5788022	SRR5788021	SRR5788284	SRR5788283	SRR5788286	SRR5788020	SRR5788285	SRR5788288	SRR5788019	SRR5788234
SAG-MED20	Ia	Ia.1	--		0.81712	0.9271	1.39038	1.04717	0.94324	1.21563	0.34653	0.52971	0.69613	0.78804	0.52314	1.00478	0.48717	0.77971	0.54066	0.67948	0.93802	0.73611	0.58823	0.55295	0.72054	0.62439	0.35072	1.05404	0.2538	0.26797	0.71856	0.63228	0.72416	0.99157	1.46318	0.24868	1.0861	0.58247	0.76767	0.66848	0.54579	1.22635	1.51633	1.61194	0.28105	1.24402	1.22163	0.59045	0.48503
HTCC1002	Ia	Ia.1	I		3.95534	3.19751	6.46996	5.47652	3.85726	1.589	0.52505	0.66997	1.00073	1.32511	0.74759	1.6427	0.70603	1.11947	0.5463	0.75071	2.58762	0.64671	0.45271	0.45675	0.62869	0.55335	0.33724	0.95244	0.25773	1.56682	0.70528	0.54524	4.08247	4.89858	6.22653	0.21516	4.40132	2.57082	4.20466	0.66874	0.55529	4.23414	3.42673	3.14598	0.29014	2.27535	2.35539	0.64105	1.76258
HTCC1013	Ia	Ia.1	I		3.77534	3.11262	6.12652	5.16666	3.68917	1.59833	0.48252	0.66085	0.98533	1.30636	0.74236	1.59349	0.70733	1.09994	0.56585	0.74406	2.50663	0.67664	0.46558	0.48713	0.64441	0.57892	0.34733	0.98677	0.26206	1.41838	0.74158	0.58863	3.87636	4.64434	6.06286	0.21865	4.24792	2.49103	4.08399	0.69294	0.56475	4.14615	3.36992	3.1468	0.29994	2.29643	2.3733	0.67543	1.72579
HTCC1016	Ia	Ia.1	I		3.79659	3.06525	6.11887	5.18956	3.75309	1.58867	0.49903	0.67804	0.95929	1.24616	0.74477	1.54868	0.68033	1.08754	0.59362	0.76834	2.51246	0.68961	0.4891	0.48777	0.68955	0.60607	0.36715	1.07735	0.2767	1.4488	0.7806	0.60786	3.89238	4.63654	6.0171	0.23079	4.21852	2.5049	4.02027	0.76733	0.60343	4.10612	3.33371	3.1516	0.32319	2.26936	2.37978	0.73579	1.66326
HTCC1040	Ia	Ia.1	I		4.03564	3.26488	6.51954	5.53887	3.94445	1.51782	0.50538	0.65264	0.94667	1.30011	0.77801	1.26188	0.70079	1.14399	0.52564	0.70606	2.63761	0.68041	0.47126	0.48301	0.67293	0.59133	0.3497	1.02421	0.25352	1.542	0.75465	0.58367	4.09514	4.88298	6.22855	0.22278	4.40889	2.56468	4.12758	0.71005	0.57126	4.06153	3.29801	3.035	0.2991	2.27632	2.29084	0.65119	1.71955
HTCC1062	Ia	Ia.1	I		3.89144	3.17989	6.33303	5.3174	3.78579	1.60867	0.50498	0.67075	0.9889	1.27858	0.76256	1.62675	0.72378	1.1512	0.55821	0.76615	2.59912	0.66924	0.47334	0.48804	0.64216	0.56307	0.34415	0.98313	0.25998	1.52945	0.73218	0.56964	4.0929	4.86487	6.30334	0.21948	4.38838	2.55918	4.26523	0.68939	0.5627	4.33972	3.51365	3.22667	0.30085	2.35047	2.40742	0.65102	1.79006
AG-319-F18	Ia	Ia.3	--		0.51372	0.62523	1.18894	0.64359	0.56564	1.79861	0.54089	0.71836	1.14392	1.11926	0.60607	1.69877	0.7177	0.85179	0.84886	1.04499	0.89406	1.06337	0.78439	0.78265	0.97395	0.90645	0.53718	1.52837	0.42514	0.22333	1.09726	0.92424	0.82996	1.17031	1.51033	0.3928	1.08966	0.5685	1.04246	1.00468	0.80849	1.89675	2.41608	2.6964	0.45178	1.9558	1.84227	0.91432	0.73862
MED-G42	Ia	Ia.3	--		0.35412	0.40578	0.69269	0.40289	0.38265	1.41	0.34355	0.44367	0.69832	0.59765	0.31112	0.96713	0.39585	0.52753	0.8935	1.01429	0.4498	1.82043	1.4977	0.54298	1.49479	1.32463	0.3471	1.53539	0.24528	0.13665	1.04982	1.24345	0.47979	0.65278	0.87891	0.23469	0.66684	0.30224	0.57827	0.6432	0.62998	1.11457	1.32863	1.65175	0.2661	1.15385	1.1651	0.60905	0.41183
SAG-MED46	Ia	Ia.3	--		0.54865	0.63029	1.27988	0.64425	0.61148	2.77102	0.8941	1.015	1.39922	1.23544	0.65788	1.88448	0.89284	1.05965	1.07048	1.58003	0.9433	1.62471	1.42247	1.56001	1.36379	1.28381	0.94901	1.87138	0.68285	0.28571	1.33954	1.41787	1.09764	1.56253	1.84469	0.74655	1.35722	0.61792	1.43128	1.15061	0.88821	2.63139	3.46232	3.90881	0.4654	2.89439	2.59657	1.04868	1.02592
AG-325-C10	Ia	Ia.3	I		0.50496	0.61668	1.14592	0.59463	0.52599	2.15608	0.62313	0.75644	1.19059	1.08035	0.55062	1.75581	0.70638	0.80078	1.43433	1.4124	0.82352	1.62707	1.28708	0.94916	1.53863	1.41762	0.56825	2.01594	0.41932	0.22592	1.36737	1.58335	0.82719	1.15112	1.51599	0.39861	1.12904	0.49312	1.2461	0.9878	0.90494	2.35849	3.14422	3.67783	0.38547	2.63928	2.34431	0.86376	0.89699
AG-325-F15	Ia	Ia.3	I		0.53135	0.58112	1.13011	0.63796	0.57672	1.75191	0.55871	0.6541	0.85918	0.82597	0.46668	1.30652	0.55428	0.72737	1.27295	1.26507	0.75433	1.39531	1.0768	0.78968	1.36927	1.21707	0.47813	1.80436	0.32112	0.24613	1.26357	1.32048	0.68497	1.05391	1.35477	0.34532	1.01741	0.4364	1.05464	0.95219	0.82533	2.00568	2.77688	3.12419	0.33077	2.27263	1.99048	0.88069	0.76852
AG-414-C04	Ia	Ia.3	I		0.62293	0.67949	1.29683	0.74101	0.71207	2.52577	0.91022	1.07228	1.07287	1.02147	0.56983	1.67866	0.7155	0.89224	2.41311	2.25937	0.8857	2.63226	1.92192	1.40302	2.81994	2.43994	0.75616	3.38683	0.55125	0.31886	2.16891	2.89775	0.98253	1.3222	1.80172	0.5978	1.37046	0.58609	1.68756	1.37018	1.38301	3.6996	5.05055	6.12367	0.51271	4.32716	3.53885	1.22948	1.30295
HTCC7211	Ia	Ia.3	I		0.53706	0.62532	1.08854	0.63743	0.6041	2.13143	0.81175	0.93792	0.9379	0.898	0.50878	1.40803	0.61759	0.74595	2.02642	1.88822	0.82917	2.16006	1.6863	1.21099	2.21435	1.95435	0.64698	2.7684	0.4766	0.25447	1.80119	2.28945	0.87472	1.24052	1.6617	0.48567	1.25809	0.54049	1.61501	1.17862	1.14473	3.41071	4.88989	5.81465	0.445	4.01604	3.26631	1.04781	1.24193
HTCC7214	Ia	Ia.3	I		0.53844	0.65687	1.19608	0.71076	0.62519	2.45702	0.88319	1.02648	1.02688	0.99794	0.54056	1.5544	0.67792	0.81636	2.38808	2.14269	0.87288	2.11978	1.66858	1.29055	1.9936	1.74803	0.64979	2.51702	0.4865	0.26942	1.66213	1.945	0.91111	1.24465	1.75202	0.48332	1.3262	0.54812	1.65433	1.19912	1.09621	3.5987	5.04534	6.11402	0.43451	4.30612	3.62255	1.05947	1.28398
HTCC7217	Ia	Ia.3	I		0.51742	0.58502	1.06893	0.60114	0.56774	2.13542	0.80127	0.927	0.89628	0.8792	0.49335	1.40695	0.61224	0.7357	2.17859	1.96355	0.81041	2.27759	1.7369	1.22988	2.53662	2.21166	0.67129	3.07293	0.48699	0.24772	1.92613	2.66436	0.83097	1.13109	1.59765	0.51979	1.18225	0.49249	1.47331	1.17555	1.18871	3.35912	4.58215	5.57516	0.42335	3.86106	3.18733	1.03276	1.1505
SAG-MED25	Ia	Ia.3	I		0.48452	0.55609	0.9795	0.57933	0.5586	1.90327	0.7009	0.81001	0.75393	0.7561	0.41713	1.20449	0.51617	0.66386	1.91999	1.68262	0.70794	1.93873	1.54499	1.15479	2.00653	1.7996	0.60329	2.4731	0.42991	0.22898	1.64846	2.11374	0.7497	1.07921	1.47249	0.4339	1.09163	0.4826	1.40595	1.05676	1.04361	3.10088	4.51834	5.35347	0.40961	3.68649	2.90237	0.98482	1.10037
HIMB5	Ia	Ia.3	II		0.29705	0.37255	0.61151	0.40568	0.36211	0.87128	0.2602	0.38793	0.38568	0.41288	0.25971	0.60452	0.26328	0.40227	0.61641	0.61918	0.52695	0.77903	0.52763	0.53059	0.78867	0.70256	0.42596	1.32569	0.33502	0.12605	0.97852	0.75771	0.33677	0.49888	0.72285	0.28335	0.60075	0.323	0.45824	1.01146	0.79292	0.91993	1.25295	1.49252	0.39359	1.05738	1.14625	0.9773	0.31748
HIMB1321	Ia	Ia.3	III		0.37715	0.44665	0.76237	0.49422	0.41601	1.13924	0.33144	0.44144	0.54473	0.54888	0.33747	0.82218	0.35352	0.48749	0.72125	0.79722	0.56713	1.02704	0.69433	0.57776	1.02027	0.90454	0.4603	1.64142	0.34449	0.14883	1.20642	0.89915	0.43905	0.64346	0.88687	0.29417	0.72255	0.3572	0.61576	1.1874	0.8999	1.1666	1.54322	1.7968	0.42042	1.3098	1.32805	1.07485	0.41742
HTCC8051	Ia	Ia.3	IV		0.62996	0.74095	2.94686	0.83259	0.7305	6.64802	1.44932	1.52073	8.3186	5.55087	1.69126	10.1596	4.42366	2.20728	1.14814	2.40402	1.39128	1.44997	1.07468	1.25678	0.96145	0.94278	0.60272	1.4379	0.44621	0.39909	1.07515	1.03643	1.52295	2.19345	2.45497	0.47325	1.71436	0.70565	1.8984	0.97282	0.76115	3.16454	3.51076	3.89512	0.36211	2.84498	2.46866	0.86323	1.31108
HTCC9022	Ia	Ia.3	IV		0.70154	0.75486	2.0052	0.95482	0.78178	3.307	0.91592	1.11752	2.45508	2.38449	0.92977	3.60211	1.61588	1.44736	1.13042	1.5718	1.23581	1.169	0.84856	0.85782	0.98784	0.89821	0.46404	1.5185	0.34829	0.54539	1.08941	0.93186	2.06594	2.82238	2.93428	0.33476	2.04348	0.82547	2.84019	0.96289	0.74723	4.45403	4.64709	4.73408	0.36564	3.33033	2.84337	0.88021	1.78037
SAG-MED21	Ia	Ia.3	IV		0.52453	0.57286	1.49484	0.60194	0.54359	3.10831	0.72781	1.02165	2.09682	1.73516	0.80701	7.11916	1.23568	1.24034	1.20395	1.39735	0.87558	1.25028	0.88447	0.75035	1.16416	1.06037	0.42235	1.69086	0.29731	0.27148	1.11698	0.95697	1.3203	1.8857	2.58838	0.2883	2.03631	0.72297	2.57817	0.88904	0.63029	5.24638	5.60716	5.60519	0.30241	3.60882	3.29059	0.77928	1.6107
SAG-MED48	Ia	Ia.3	IV		0.95355	1.14662	4.95125	1.50816	1.03441	8.5416	1.85862	1.86251	7.30762	5.971	2.12279	8.25653	3.84759	3.34567	1.34237	2.65619	4.27941	1.60677	1.28318	1.10448	1.05682	0.96583	0.48527	1.63874	0.3563	1.69501	1.19674	1.00978	8.26496	11.0688	11.7318	0.34936	6.70478	2.54158	9.13831	1.07154	0.85798	11.8987	10.5006	9.72648	0.39307	7.24398	5.50929	0.97644	5.78939
SAG-MED49	Ia	Ia.3	IV		0.76927	0.93663	3.87547	1.21399	0.86111	6.32096	1.45634	1.48021	5.72667	4.67558	1.66604	6.71798	3.05326	2.57134	1.04551	2.04118	3.18398	1.36618	1.06739	0.94576	0.97879	0.85842	0.41366	1.45309	0.32273	0.99533	1.026	0.91097	4.80291	6.46039	6.90765	0.32249	4.03913	1.57623	5.54807	0.92904	0.72053	7.26834	6.91468	6.34761	0.33426	4.85481	3.72003	0.84725	3.43304
AAA795-A20	Ia	Ia.3	V (gWID)		0.39646	0.55034	0.85793	0.52126	0.477	2.32167	0.9354	1.07417	0.61546	0.65942	0.36563	1.01516	0.45272	0.63057	3.74724	3.19894	0.71153	2.31339	1.82923	1.6685	1.90388	1.81611	1.41655	4.68051	0.94107	0.18828	3.31256	2.55269	0.6566	0.94927	1.63496	0.86791	1.31036	0.507	2.82274	3.15334	2.73794	7.70585	11.184	12.5413	0.93468	8.14776	7.31379	2.44194	2.09083
AAA795-J21	Ia	Ia.3	V (gWID)		0.45469	0.54297	0.9545	0.60687	0.53951	2.4428	1.05758	1.10603	0.69348	0.71992	0.45192	1.14888	0.47676	0.69296	3.74059	3.31243	0.82388	2.40277	1.93545	1.93961	2.08376	2.01145	1.60805	5.6904	1.03698	0.2036	3.8809	2.98913	0.66701	0.99115	1.68505	1.03711	1.36405	0.56112	2.98398	3.69614	3.26812	8.41984	12.541	13.8597	1.09251	9.08233	8.20217	2.90461	2.23061
AAA795-O19	Ia	Ia.3	V (gWID)		0.37672	0.46062	0.75553	0.45886	0.41866	2.4794	1.0594	1.09186	0.56727	0.55711	0.35767	0.88201	0.40531	0.54327	4.60974	3.76274	0.6749	2.45026	1.9534	1.83539	1.90257	1.74283	1.42303	5.29253	0.92221	0.14003	3.61501	2.73525	0.64717	0.91988	1.58304	0.90204	1.19281	0.43768	3.29445	3.63282	3.01664	9.41129	13.6223	14.9236	0.92719	9.8143	8.52807	2.60983	2.44423
AAA795-P11	Ia	Ia.3	V (gWID)		0.32696	0.40759	0.65902	0.41686	0.40197	1.9815	0.83513	0.83737	0.47222	0.50006	0.27737	0.77679	0.35403	0.47643	3.52465	3.01646	0.55305	2.09684	1.67419	1.5807	1.95639	1.83905	1.34076	7.08691	0.8373	0.17186	4.96149	3.08855	0.54952	0.78328	1.35376	0.84915	1.0981	0.42259	2.50382	5.32703	4.24421	7.36627	10.9063	11.9626	1.05713	7.8685	6.84299	4.04061	1.89067
AG-349-L17	Ia	Ia.3	V (gWID)		0.42117	0.50829	0.84751	0.52156	0.49712	1.89473	0.76307	0.8163	0.58425	0.5883	0.37934	0.97406	0.39089	0.6093	2.8433	2.60272	0.71618	1.91422	1.45205	1.35373	1.90616	1.70786	1.19883	6.09553	0.80552	0.16703	4.30325	2.75527	0.56124	0.83501	1.41088	0.83484	1.09481	0.46402	2.11492	4.69756	3.59362	5.93304	8.66308	9.76885	1.02897	6.31523	5.72908	3.61568	1.5456
AG-349-O05	Ia	Ia.3	V (gWID)		0.41561	0.50353	0.9061	0.57141	0.52465	2.01867	0.87044	0.94961	0.61606	0.63763	0.38783	1.01588	0.43968	0.61197	2.97578	2.84066	0.7277	2.1209	1.66371	1.5123	1.96512	1.88132	1.419	5.85788	0.93794	0.19278	4.12787	3.00541	0.61576	0.91046	1.46738	0.91614	1.20388	0.47002	2.38054	4.23075	3.71962	6.48576	9.8179	10.8536	1.05711	7.24527	6.36131	3.20727	1.80348
AG-390-A23	Ia	Ia.3	V (gWID)		0.46365	0.53377	0.97002	0.60834	0.54099	2.63186	1.20761	1.23238	0.60742	0.65027	0.39407	0.97032	0.48025	0.61648	4.9824	4.18373	0.73517	2.85195	2.18549	2.08929	2.20042	2.10646	1.65797	6.12576	1.0566	0.20946	4.24424	3.20257	0.72675	1.0572	1.84264	1.07943	1.49586	0.54642	3.51183	4.15775	3.46956	10.1712	14.7271	16.5071	1.03323	10.9971	9.55668	3.08308	2.74479
AG-422-D23	Ia	Ia.3	V (gWID)		0.42622	0.51939	0.88215	0.5535	0.49497	2.18336	0.92784	1.02631	0.59852	0.62363	0.3532	0.97162	0.44121	0.58033	3.13637	3.05092	0.71813	2.34939	2.03297	1.77612	2.13351	2.00144	1.72079	5.06766	1.10655	0.16973	3.55101	3.12368	0.63122	0.91232	1.57395	1.12208	1.26461	0.47646	2.544	3.29637	3.07345	7.05321	10.4356	11.9716	1.00087	7.95004	7.15487	2.52646	1.85786
HIMB083	Ia	Ia.3	V (gWID)		0.44991	0.55062	0.92292	0.58552	0.51077	2.30361	0.90134	0.96475	0.61728	0.63633	0.37647	0.98678	0.43644	0.58913	3.64069	2.99263	0.71041	2.16428	1.62767	1.5622	1.78524	1.6814	1.2508	4.49773	0.81702	0.19501	3.11576	2.36001	0.64159	0.9308	1.52821	0.81449	1.2462	0.46643	2.67101	2.99382	2.53965	7.25193	10.6265	11.7006	0.82796	7.60886	6.74586	2.36331	2.02264
AAA797-I19	Ia	Ia.3	VI		0.36201	0.43604	0.72699	0.51419	0.42229	1.15128	0.36224	0.47652	0.49361	0.52932	0.3085	0.8267	0.33294	0.46726	1.05105	0.97096	0.56737	1.07309	0.73711	0.68157	1.07008	0.98318	0.54083	1.85147	0.40637	0.18554	1.36232	1.01054	0.49523	0.67521	0.9558	0.34657	0.77257	0.37962	1.10708	1.23711	0.92843	2.51085	3.2739	3.37324	0.41838	2.11837	2.00344	1.09828	0.80957
AG-390-A02	Ia	Ia.3	VI		0.26618	0.34639	0.54126	0.34335	0.34474	1.12148	0.4717	0.48101	0.39322	0.40609	0.27047	0.69149	0.29179	0.35825	1.34037	1.30384	0.47278	1.13808	0.85635	0.79188	1.27067	1.10137	0.68279	2.86622	0.48427	0.12531	1.82524	1.37419	0.396	0.62782	0.99536	0.44731	0.7302	0.32404	2.03499	1.35245	1.10539	5.32386	7.49224	7.87558	0.42936	4.95566	4.02703	1.12071	1.47718
AG-390-M19	Ia	Ia.3	VI		0.26669	0.31231	0.53307	0.32811	0.32408	1.11508	0.50857	0.50583	0.3701	0.40126	0.21776	0.6237	0.2457	0.32849	1.51581	1.54845	0.40369	1.08603	0.89858	0.84761	1.24854	1.13159	0.69439	2.96653	0.50041	0.10779	1.95075	1.46211	0.44983	0.62294	1.05031	0.50204	0.72741	0.30128	2.27478	1.20137	1.0823	6.10429	8.72528	9.16164	0.38227	5.7182	4.78359	0.9791	1.79904
AG-414-O11	Ia	Ia.3	VII (gMED)		0.45006	0.52675	0.90324	0.54816	0.50916	1.66447	0.41691	0.56778	0.70088	0.66854	0.40969	1.10716	0.43858	0.59988	1.86673	1.56159	0.67136	4.38924	2.9123	0.77882	4.81798	3.94147	0.5855	5.59864	0.43004	0.19149	3.55283	2.90844	0.68683	0.95174	1.36135	0.42087	1.06936	0.46225	1.49258	1.9435	1.30715	3.64299	5.28044	5.98502	0.43246	3.68397	3.15825	1.73038	1.14924
AG-430-E20	Ia	Ia.3	VII (gMED)		0.45577	0.53589	0.95382	0.59501	0.52337	1.70359	0.3935	0.58029	0.74537	0.72443	0.42822	1.12397	0.44047	0.68143	1.68277	1.46813	0.74963	3.65825	2.41052	0.80186	3.92196	3.28375	0.57192	4.74085	0.4339	0.20331	3.08518	2.46389	0.67967	0.95142	1.35916	0.41141	1.09646	0.48154	1.45995	1.84481	1.27596	3.40785	4.9431	5.63821	0.4774	3.58525	3.07323	1.65061	1.09573
MED-G39	Ia	Ia.3	VII (gMED)		0.50338	0.54529	1.1467	0.64779	0.6106	1.96945	0.45242	0.64045	0.86407	0.78981	0.44498	1.26072	0.51617	0.73888	2.25268	1.75282	0.68905	5.13775	3.35965	0.84229	5.8499	4.70773	0.61417	6.67318	0.43309	0.27024	4.22197	3.46696	0.80351	1.12813	1.61442	0.43855	1.34775	0.54195	1.99693	2.19477	1.45212	4.60373	6.88793	7.76303	0.44139	4.88738	3.87364	1.91235	1.52515
SAG-MED02	Ia	Ia.3	VII (gMED)		0.47362	0.54721	0.94779	0.57425	0.52665	1.65498	0.41206	0.57567	0.6761	0.66427	0.41564	1.08615	0.43078	0.61446	1.88101	1.54488	0.70851	4.24578	2.77951	0.83123	4.51889	3.68739	0.61282	5.11916	0.4572	0.18694	3.27997	2.69175	0.67922	0.97266	1.38393	0.43178	1.11235	0.50973	1.55327	1.79006	1.2782	3.53812	5.07692	5.89598	0.4814	3.71313	3.16972	1.6052	1.16497
SAG-MED04	Ia	Ia.3	VII (gMED)		0.49381	0.59715	1.02726	0.63669	0.58831	1.84115	0.46042	0.6676	0.81179	0.79174	0.4697	1.27692	0.5292	0.70702	2.02644	1.63393	0.78946	4.47328	3.03816	0.93178	5.10343	4.12437	0.6847	6.06786	0.5059	0.19607	3.85906	3.11729	0.72517	1.0382	1.44148	0.49709	1.21342	0.51468	1.59126	2.23743	1.52927	3.61646	5.23419	5.90888	0.51547	3.73832	3.30471	2.0032	1.17391
SAG-MED08	Ia	Ia.3	VII (gMED)		0.52916	0.614	1.08997	0.66241	0.59732	1.87582	0.446	0.64693	0.81502	0.80827	0.4891	1.2459	0.5028	0.71615	1.91003	1.65893	0.79645	4.28821	2.90902	0.8491	4.65252	3.86304	0.62884	5.39268	0.46286	0.23424	3.52198	2.84823	0.73978	1.03767	1.47561	0.44508	1.1911	0.51438	1.55823	1.93899	1.34748	3.64616	5.24705	6.07343	0.49453	3.80439	3.25954	1.75066	1.20705
SAG-MED10	Ia	Ia.3	VII (gMED)		0.36147	0.46941	0.81138	0.45387	0.42996	1.95739	0.44161	0.61552	0.74073	0.68862	0.40078	1.21441	0.45022	0.65068	2.35019	1.79215	0.6217	4.92955	3.15176	0.88898	5.22764	4.24966	0.63539	5.71415	0.45894	0.1626	3.69383	3.07706	0.62184	0.83853	1.28604	0.45772	0.99958	0.43619	1.23436	1.73051	1.28279	2.85482	4.19472	4.74773	0.41082	3.09324	2.73131	1.50244	0.94687
SAG-MED14	Ia	Ia.3	VII (gMED)		0.51388	0.58691	1.05468	0.66837	0.58379	1.8002	0.4546	0.67704	0.76028	0.74544	0.4318	1.21412	0.47355	0.73004	1.83559	1.65001	0.81288	4.24268	2.80366	0.92306	4.62429	3.91961	0.68499	5.35319	0.54693	0.23751	3.53659	3.13482	0.69767	0.98406	1.4199	0.4979	1.18612	0.54368	1.41542	2.09125	1.53783	3.25718	4.83234	5.38741	0.56769	3.47143	3.09605	1.85029	1.03349
SAG-MED18	Ia	Ia.3	VII (gMED)		0.3494	0.3733	0.6757	0.38405	0.37505	1.30593	0.34156	0.43282	0.65718	0.61105	0.29648	0.89026	0.36223	0.46623	1.5322	1.34198	0.49452	3.40793	2.4176	0.62622	3.9982	3.18955	0.42519	4.31774	0.32547	0.16017	2.85564	2.40399	0.53875	0.73715	1.06463	0.34204	0.85885	0.36254	1.11284	1.50228	1.03534	2.65613	3.87181	4.29346	0.32784	2.80869	2.29942	1.37062	0.83513
SAG-MED22	Ia	Ia.3	VII (gMED)		0.4814	0.57269	0.9719	0.59135	0.55326	2.19322	0.45552	0.69597	0.81628	0.76402	0.43753	1.25763	0.48156	0.69981	3.32757	2.47543	0.74917	8.69114	5.98163	1.0335	10.3914	8.2496	0.79776	11.5926	0.57752	0.18953	7.1462	5.89747	0.62124	0.88035	1.28802	0.57493	1.01354	0.46177	1.04752	3.08084	2.00239	2.34644	3.31352	3.94141	0.55024	2.67221	2.56551	2.89806	0.79437
SAG-MED33	Ia	Ia.3	VII (gMED)		0.44186	0.53111	0.90451	0.52993	0.47569	1.62048	0.38697	0.51088	0.70432	0.65219	0.40413	1.11278	0.42397	0.5818	1.7857	1.5004	0.66086	4.05403	2.68551	0.76199	4.29933	3.45582	0.52821	4.91287	0.38113	0.1669	3.16776	2.61306	0.61204	0.85571	1.24652	0.37971	0.9566	0.39848	1.2708	1.78987	1.26258	2.93755	4.20328	4.75459	0.41566	3.04946	2.68738	1.55296	0.92325
SAG-MED35	Ia	Ia.3	VII (gMED)		0.4249	0.41994	0.83837	0.48402	0.44201	1.28142	0.30166	0.41996	0.61212	0.58498	0.36496	0.91336	0.36938	0.51507	1.31614	1.06217	0.54444	2.79339	1.92485	0.52243	3.10369	2.6257	0.3488	3.71839	0.28909	0.15213	2.34407	1.91102	0.48934	0.72543	1.08166	0.28037	0.81288	0.31268	1.14826	1.34928	0.8658	2.6463	4.07803	4.31781	0.28389	2.72917	2.18668	1.17429	0.83305
SAG-MED40	Ia	Ia.3	VII (gMED)		0.76381	0.8419	1.6777	1.06122	0.84365	2.76201	0.65413	0.92822	1.26189	1.22141	0.70903	2.1019	0.80365	1.1566	2.56587	2.5149	1.24873	6.52718	4.2876	1.24805	6.8171	5.72676	0.97512	7.56253	0.68967	0.39137	4.83284	4.26802	1.1097	1.5316	1.90935	0.6833	1.57246	0.71813	1.51191	2.66419	1.94135	2.77968	3.6314	4.28608	0.76289	3.09541	2.86682	2.38947	1.04368
SAG-MED44	Ia	Ia.3	VII (gMED)		0.49703	0.57623	1.00198	0.62987	0.57572	1.64595	0.36314	0.54691	0.69611	0.63305	0.3549	1.0753	0.40925	0.58059	2.05281	1.74072	0.65496	5.61726	3.60317	0.73985	6.07276	4.99484	0.53852	6.61851	0.37483	0.17664	4.17074	3.61201	0.65945	0.93474	1.36035	0.41741	1.05628	0.41753	1.40874	1.86427	1.34133	3.03026	4.46944	5.13627	0.39255	3.2242	2.77941	1.74161	1.00877
SAG-MED45	Ia	Ia.3	VII (gMED)		0.24572	0.39283	0.61902	0.32942	0.35322	1.25205	0.30888	0.42378	0.51323	0.52985	0.31246	0.89885	0.31401	0.5198	1.21396	1.05947	0.52719	2.74748	1.9509	0.64081	3.11927	2.48089	0.4842	3.58371	0.33904	0.10751	2.26673	1.94624	0.46099	0.63995	0.95352	0.30986	0.76238	0.31634	0.88763	1.36092	0.94432	1.88841	2.95324	3.12113	0.30574	2.05908	1.86693	1.16519	0.64894
AG-390-D18	Ia	Ia.3	VIII		0.57219	0.72158	1.76339	0.75567	0.66427	4.27638	1.74022	1.92858	2.47744	2.45082	1.11652	3.65544	1.76508	1.75114	1.24042	2.30359	1.1758	1.68109	1.84364	3.06422	1.14411	1.21383	1.8251	1.55851	1.34179	0.46035	1.17881	1.39574	2.52267	3.84987	4.24451	1.64309	2.8421	0.9069	4.04039	0.99005	0.82003	8.19316	11.2684	12.8615	0.39198	9.37087	7.53373	0.92797	3.12361
AG-390-L03	Ia	Ia.3	VIII		0.51244	0.60865	1.40827	0.60998	0.55265	3.68195	1.5573	1.68284	1.93376	2.01578	0.94909	3.08558	1.49475	1.43459	1.0668	1.97001	1.01332	1.36519	1.56377	2.78131	0.91415	0.9948	1.68799	1.25809	1.21208	0.33758	0.91536	1.17118	2.0631	3.10894	3.60303	1.46867	2.28918	0.74199	3.44786	0.77066	0.61909	6.96777	9.92684	11.3635	0.2894	8.18845	6.65534	0.67106	2.6206
SAG-MED03	Ia	Ia.3	VIII		0.61209	0.73097	1.86202	0.90892	0.74792	3.60318	1.17006	1.31829	2.46155	2.346	1.01577	3.56071	1.65963	1.62968	1.09491	1.78923	1.15125	1.40034	1.25732	1.50378	1.06781	1.04201	0.84713	1.56908	0.66183	0.62167	1.06801	1.1181	3.02739	4.56572	5.24096	0.71173	3.29128	1.08943	4.69995	0.92896	0.77019	9.32879	11.8374	13.5148	0.33406	9.58222	7.76094	0.81834	3.40901
SAG-MED06	Ia	Ia.3	VIII		0.68803	0.83394	2.11575	0.83966	0.77363	4.35459	1.27228	1.47068	3.45129	3.52901	1.46359	5.1406	2.43537	2.05362	1.1597	1.99273	1.37599	1.47957	1.28887	1.612	1.04568	1.02882	0.82577	1.55615	0.58517	0.58563	1.13808	1.0796	3.02366	4.39197	4.89295	0.6775	3.19122	1.12407	4.24727	1.00914	0.82642	7.84893	10.0072	10.9483	0.37528	8.01666	6.31151	0.94617	2.86985
SAG-MED27	Ia	Ia.3	VIII		0.48527	0.55984	1.55804	0.54811	0.50772	3.65273	1.09693	1.19235	2.98399	3.01853	1.14392	4.0993	2.05401	1.72477	0.87922	1.60072	0.92766	1.43872	1.32258	1.30253	0.96786	0.90845	0.67047	1.26065	0.44105	0.4785	0.8775	0.91372	2.59245	3.80271	4.13587	0.52089	2.64881	0.88552	3.56872	0.62242	0.47905	6.71492	8.68641	9.38311	0.23806	6.75096	5.30951	0.52167	2.51014
SAG-MED50	Ia	Ia.3	VIII		0.67621	0.78929	2.08136	0.81693	0.749	4.22323	1.25477	1.41713	3.50371	3.49934	1.43736	5.04807	2.48877	2.06489	1.05018	1.86247	1.29554	1.3578	1.19511	1.54015	0.92998	0.88793	0.77224	1.34498	0.57236	0.54718	0.94804	0.9886	2.85443	4.20772	4.69391	0.62632	3.03521	1.06617	4.07273	0.85881	0.67777	7.34752	9.34979	10.2194	0.31382	7.5133	5.86408	0.7903	2.7689
AAA795-C09	Ia	Ia.4	--		0.28662	0.41043	0.58419	0.34156	0.33106	1.30215	0.33479	0.42635	0.46782	0.4666	0.29253	0.82933	0.29235	0.44928	0.97117	0.91393	0.55046	1.17434	0.75207	0.63493	1.13931	1.00566	0.50753	1.81044	0.36951	0.11172	1.27765	0.97534	0.41965	0.52715	0.90325	0.30579	0.70628	0.36952	0.64537	1.25302	0.91002	1.50635	2.08486	2.47421	0.4187	1.78868	1.84506	1.12951	0.45694
AAA795-L23	Ia	Ia.4	--		0.17418	0.24716	0.38522	0.2155	0.22767	0.85965	0.20841	0.29073	0.31102	0.29689	0.19569	0.53607	0.20473	0.31324	0.82288	0.66212	0.35049	0.81998	0.54605	0.44652	0.86162	0.84223	0.34491	1.8349	0.26207	0.06375	1.37089	0.83389	0.23224	0.30463	0.50055	0.21967	0.39878	0.21111	0.36728	1.68528	1.07497	0.80169	1.20313	1.46599	0.37948	0.93232	1.09366	1.44307	0.22701
AG-325-E08	Ia	Ia.4	--		0.41349	0.53682	1.15959	0.5543	0.47354	9.42946	1.18506	1.93156	2.19855	1.34059	0.79401	3.83806	1.14262	1.39636	11.1339	7.14818	0.90591	17.1038	10.313	2.76506	14.6015	11.4673	1.51744	14.1415	0.97065	0.19042	9.5581	7.99021	0.53903	0.82312	1.45244	1.08394	1.3351	0.55273	0.94526	2.09645	2.14113	2.39964	3.93079	4.86093	0.80333	3.6192	3.60279	1.8347	0.77118
AG-339-N18	Ia	Ia.4	--		0.16985	0.25125	0.38678	0.23115	0.21187	0.96413	0.20281	0.31123	0.36672	0.35302	0.23482	0.63842	0.24764	0.31583	0.74355	0.64398	0.41936	1.1791	0.8297	0.44028	1.66934	1.38341	0.28706	2.34998	0.24447	0.05298	1.85746	1.09874	0.232	0.3353	0.56677	0.2074	0.41524	0.19479	0.40636	1.39751	1.00437	0.80669	1.17151	1.38951	0.3141	0.96379	0.99823	1.16165	0.24277
AG-390-O04	Ia	Ia.4	--		0.3305	0.42325	0.71659	0.39277	0.38793	1.78534	0.42568	0.64516	0.62651	0.5856	0.35741	0.93373	0.38636	0.58773	1.32271	1.42962	0.62101	1.57475	1.14854	0.91331	1.60063	1.38386	0.63764	2.55844	0.45199	0.11612	1.99901	1.45243	0.45623	0.63269	1.07183	0.42876	0.94491	0.38867	0.76174	1.81544	1.35399	1.87512	2.95953	3.55461	0.57888	2.61146	2.75841	1.65054	0.54844
AG-404-P07	Ia	Ia.4	--		0.41035	0.52303	0.94224	0.57618	0.4955	1.87744	0.47056	0.71444	0.72284	0.73307	0.43615	1.07054	0.47239	0.68705	1.36011	1.40993	0.72562	1.73939	1.2577	0.9986	1.75439	1.63483	0.90565	2.97911	0.58726	0.18979	2.35196	1.83255	0.48115	0.74285	1.08242	0.52728	0.96418	0.44828	0.68046	2.23631	1.53181	1.60159	2.31979	2.67631	0.67268	1.98966	2.01083	1.99475	0.53149
AG-410-N23	Ia	Ia.4	--		0.36692	0.38896	0.80147	0.4788	0.45365	1.40659	0.38044	0.57473	0.57625	0.54919	0.35888	0.88392	0.37441	0.55091	1.27061	1.23093	0.6104	1.50304	0.92131	0.75618	1.53264	1.36839	0.57795	2.95832	0.40053	0.15653	2.29024	1.45984	0.46767	0.6901	1.00402	0.41492	0.86413	0.38357	0.68317	2.29951	1.52122	1.65177	2.48659	2.92029	0.58077	2.16445	2.24861	2.02258	0.4974
AG-422-C23	Ia	Ia.4	--		0.39041	0.54562	0.87676	0.50015	0.44504	2.20066	0.52965	0.72611	0.78194	0.72958	0.42287	1.20764	0.48019	0.68526	1.38861	1.45548	0.76998	1.57847	1.14324	0.94374	1.43912	1.32001	0.70141	2.24737	0.52842	0.14148	1.6721	1.33515	0.52668	0.72519	1.14877	0.44093	0.98612	0.42216	0.79567	1.6007	1.26017	1.76433	2.6281	3.2098	0.60107	2.26914	2.38213	1.49019	0.58283
AG-430-P08	Ia	Ia.4	--		0.44457	0.52312	0.88942	0.55916	0.52144	1.60579	0.41227	0.5763	0.63427	0.64074	0.38895	0.96646	0.42423	0.62417	2.7482	1.86158	0.67951	2.18418	1.19638	0.77918	2.65025	2.18182	0.61862	9.19066	0.45267	0.20858	6.61885	2.07836	0.52202	0.75064	1.13039	0.42644	0.9402	0.43711	0.99439	10.4995	3.33941	2.40787	3.73739	4.31421	0.7806	2.95957	2.85615	9.6546	0.67236
AG-447-E22	Ia	Ia.4	--		0.41254	0.4884	0.84371	0.54882	0.49423	1.6021	0.41602	0.61742	0.59784	0.64181	0.39241	0.90325	0.41514	0.58836	1.19053	1.23626	0.63178	1.4353	0.97779	0.81803	1.33671	1.22301	0.66547	2.26601	0.48113	0.20269	1.67781	1.26897	0.47554	0.71579	1.06749	0.45103	0.96054	0.44088	0.74884	1.64956	1.24471	1.76397	2.68851	3.13463	0.6044	2.2692	2.40718	1.46862	0.57672
RS39	Ia	Ia.4	--		0.402	0.49147	0.85441	0.52826	0.46832	2.02436	0.45964	0.6504	0.60986	0.62975	0.37968	0.94979	0.40671	0.58794	4.67249	2.394	0.68116	3.06523	1.4297	0.89852	2.4997	2.13624	0.6707	5.47324	0.49101	0.17333	3.97528	1.88739	0.48975	0.71005	1.09559	0.44255	0.92811	0.4277	0.83211	4.77885	2.08256	2.04303	3.17961	3.63103	0.68448	2.52751	2.5545	4.22708	0.59597
SAG-MED01	Ia	Ia.4	--		0.49492	0.61654	1.04796	0.6467	0.57634	2.2293	0.51246	0.78982	0.82634	0.79038	0.50692	1.3025	0.50793	0.76889	1.30718	1.41662	0.84461	1.74731	1.25343	0.94094	1.57528	1.38897	0.66943	2.18753	0.46791	0.17093	1.63154	1.37547	0.54907	0.78942	1.25669	0.43878	1.10757	0.49215	0.78938	1.40492	1.11843	1.76602	2.73751	3.21502	0.51291	2.32819	2.42613	1.23082	0.55896
SAG-MED07	Ia	Ia.4	--		0.3275	0.39291	0.81713	0.4702	0.39923	1.8843	0.44109	0.60239	0.72569	0.68673	0.37626	1.08572	0.49704	0.62404	1.66142	1.58779	0.56443	3.47581	2.35613	0.81093	3.45623	2.88865	0.61491	3.89911	0.39734	0.1853	2.73699	2.2605	0.55212	0.77035	1.14324	0.4202	0.95825	0.39428	1.11068	1.67889	1.15944	2.67026	4.23846	4.84106	0.39315	3.41477	3.00152	1.50398	0.91836
SAG-MED11	Ia	Ia.4	--		0.41842	0.56944	1.18658	0.56362	0.50193	7.91755	1.01881	1.68821	1.98321	1.29052	0.74749	3.44161	1.08139	1.28206	9.70338	6.05945	0.93792	14.3454	8.67646	2.45513	13.1063	10.3712	1.48488	13.7269	0.92729	0.20326	9.28287	7.52148	0.65261	0.96623	1.57301	0.98498	1.40778	0.57345	1.14006	2.46441	2.50258	2.85693	4.53426	5.61295	0.84491	4.1093	4.08987	2.13779	0.8711
SAG-MED13	Ia	Ia.4	--		0.3831	0.47308	0.8626	0.52311	0.45536	2.84477	0.53001	0.82537	0.92264	0.75652	0.46334	1.49815	0.56414	0.75291	2.62492	2.03701	0.71395	4.12591	2.69228	1.06065	3.59802	2.99866	0.75705	3.89701	0.52853	0.14605	2.78702	2.38493	0.48286	0.73669	1.10755	0.51492	0.9549	0.43968	0.76541	1.44072	1.21308	1.65112	2.50807	2.93585	0.53386	2.20169	2.21868	1.31008	0.53496
SAG-MED19	Ia	Ia.4	--		0.47359	0.533	1.03271	0.6293	0.56163	2.48046	0.53457	0.81653	0.8164	0.77476	0.47082	1.2282	0.51308	0.71971	1.38198	1.49042	0.83662	1.70492	1.11445	0.92467	1.34148	1.22268	0.61829	2.00594	0.4564	0.21169	1.48922	1.2204	0.58448	0.83102	1.19757	0.4353	1.0725	0.49905	0.80024	1.3298	1.03745	1.64892	2.34792	2.78113	0.49915	2.05105	2.10832	1.24623	0.56098
SAG-MED24	Ia	Ia.4	--		0.16402	0.25681	0.44137	0.19223	0.20579	1.66288	0.39454	0.50182	0.55691	0.54617	0.32125	0.93829	0.40792	0.56999	0.82945	0.98848	0.33416	1.13444	0.84587	0.70795	0.83581	0.75997	0.32386	1.1213	0.22503	0.07314	0.82636	0.77711	0.29426	0.46368	0.707	0.22735	0.60251	0.23701	0.5252	0.57532	0.50328	1.00649	1.40325	1.7171	0.21017	1.1542	1.17625	0.59034	0.37601
SAG-MED30	Ia	Ia.4	--		0.29079	0.32426	0.56131	0.38404	0.33822	1.04632	0.39245	0.79391	0.38526	0.38041	0.24763	0.59741	0.27626	0.42355	0.74387	0.92192	0.48215	1.01639	0.95024	1.15293	0.91172	0.85031	1.02042	1.46979	0.70059	0.12793	1.10366	1.29198	0.34052	0.47153	0.8709	0.60324	0.73049	0.31673	0.5956	1.03032	1.88982	1.7161	2.97297	3.52945	2.09745	2.55424	2.51371	0.92649	0.43341
SAG-MED38	Ia	Ia.4	--		0.3693	0.51483	0.80931	0.50152	0.42168	2.1072	0.47274	0.64984	0.70464	0.73434	0.40443	1.11806	0.43993	0.65336	2.4814	2.40199	0.71237	4.731	3.36476	0.93982	4.43879	3.70806	0.69007	4.95193	0.51243	0.15701	3.85246	3.45302	0.50437	0.69393	1.06745	0.46832	0.94855	0.45463	0.72305	2.63339	1.75429	1.69841	2.55037	3.21515	0.63671	2.37083	2.44664	2.35049	0.53995
SAG-MED39	Ia	Ia.4	--		0.29812	0.41873	0.66191	0.37598	0.33444	2.09108	0.42202	0.62403	0.79405	0.65027	0.40196	1.33407	0.48593	0.60465	1.63753	1.33512	0.61989	2.25925	1.43616	0.82628	2.01658	1.7443	0.59854	2.50944	0.4361	0.1254	1.77704	1.56109	0.45888	0.58723	0.9676	0.40295	0.87917	0.40426	0.67051	1.30157	1.04778	1.5425	2.40664	3.04567	0.47329	2.15679	2.29482	1.1414	0.47207
SAG-MED47	Ia	Ia.4	--		0.36527	0.46193	0.89148	0.53264	0.45977	2.72747	0.51017	0.77681	1.00122	0.75829	0.44672	1.61925	0.59142	0.72308	2.25699	1.98389	0.68323	3.74435	2.41985	0.94761	3.30321	2.8164	0.65412	3.77597	0.44498	0.17356	2.80437	2.26875	0.53504	0.75506	1.11835	0.4701	0.96921	0.45365	0.78831	1.41244	1.30678	1.68264	2.54377	3.03715	0.49309	2.27579	2.25351	1.2859	0.56703
AG-426-P20	Ia	Ia.4	--		0.55696	0.70195	1.24231	0.74218	0.66767	3.5078	0.66437	0.9309	1.07079	1.00587	0.57144	1.61051	0.65348	0.94658	1.77358	2.04079	0.91779	2.10821	1.51592	1.15065	1.71405	1.52984	0.7438	2.45709	0.51952	0.25033	1.9103	1.59311	0.77498	1.12478	1.78285	0.51205	1.58177	0.60033	1.13972	1.65721	1.2636	2.54893	3.80914	4.65338	0.59777	3.30398	3.3987	1.44858	0.85576
SAG-MED09	Ia	Ia.4	--		0.42299	0.5246	0.88257	0.53343	0.41884	2.40602	0.52802	0.74109	0.87905	0.80325	0.46464	1.21616	0.52366	0.69797	1.31685	1.51003	0.74785	1.76018	1.20937	0.92087	1.47411	1.31088	0.70735	2.0627	0.51209	0.15228	1.55668	1.32065	0.58994	0.8098	1.17676	0.4859	0.99321	0.45475	0.73984	1.41581	1.09171	1.62588	2.40909	2.91728	0.49844	2.02893	2.17971	1.29956	0.56695
SAG-MED43	Ia	Ia.4	--		0.42975	0.51017	0.89519	0.54858	0.51341	1.72402	0.43996	0.62151	0.7321	0.68195	0.42067	1.14867	0.5015	0.65832	1.11419	1.22353	0.68947	1.68609	1.24152	0.80953	1.63881	1.41188	0.57309	2.2553	0.42215	0.19622	1.65083	1.3853	0.52463	0.79865	1.11707	0.39421	0.94904	0.4077	0.81477	1.3636	1.10042	1.85059	2.93476	3.38528	0.45684	2.48864	2.41173	1.27696	0.61532
AG-325-F13	Ia	Ia.4	I		0.47301	0.60227	1.37015	0.63264	0.55839	10.6253	1.38547	2.24717	2.49011	1.50166	0.87683	4.13319	1.2778	1.60603	13.0925	8.29306	1.03604	19.9472	11.8749	3.23716	17.5002	13.9458	1.88078	17.1228	1.20026	0.23898	11.6333	9.71864	0.71263	1.05544	1.78336	1.31805	1.67361	0.70403	1.22511	2.62857	2.72267	3.02999	4.8664	5.99848	0.98989	4.54205	4.43074	2.2919	1.00124
AG-325-J17	Ia	Ia.4	I		0.42577	0.5289	1.17701	0.60018	0.51546	7.81987	1.03865	1.67427	1.96425	1.27467	0.74602	3.33611	1.06635	1.31536	9.51728	6.08813	0.87521	14.3894	8.68155	2.30252	12.8172	10.1428	1.34516	13.33	0.81713	0.20217	9.05571	7.16304	0.61925	0.91594	1.46839	0.94616	1.35651	0.53424	1.06962	2.09053	2.11089	2.41573	3.88181	4.67936	0.74587	3.52205	3.39373	1.8401	0.80338
AG-345-O09	Ia	Ia.4	I		0.40789	0.51329	1.11103	0.53929	0.47929	5.72963	0.83548	1.28707	1.54364	1.07966	0.62638	2.60971	0.83737	1.07216	6.84861	4.43902	0.88056	10.0034	6.1789	1.89521	9.50573	7.48788	1.18686	10.4374	0.74401	0.1957	7.17013	5.50914	0.55096	0.83034	1.30638	0.80552	1.18805	0.53543	0.94237	2.41793	2.17128	2.17445	3.4059	4.08725	0.74905	2.98452	2.93656	2.10984	0.70776
SAG-MED12	Ia	Ia.4	I		0.419	0.5178	1.19308	0.5551	0.49324	8.77794	1.10001	1.77341	2.08944	1.29798	0.75297	3.59552	1.09819	1.36124	10.4786	6.82695	0.88957	16.0551	9.71818	2.60447	14.1473	11.3112	1.49832	14.4812	0.93919	0.20217	9.64785	7.89524	0.61793	0.91057	1.52429	1.04032	1.4211	0.58387	1.103	2.38985	2.2718	2.77031	4.60797	5.68982	0.79981	4.28264	4.10751	2.11581	0.90101
SAG-MED37	Ia	Ia.4	I		0.35958	0.49533	1.07561	0.45456	0.41622	8.98356	1.0984	1.8278	2.04155	1.26613	0.73326	3.593	1.05649	1.32676	11.1005	7.02432	0.87619	16.9536	10.264	2.78526	14.9462	11.8663	1.57615	14.4754	0.97219	0.14073	9.90089	8.07744	0.54437	0.84821	1.5356	1.11143	1.43774	0.55541	1.1063	2.26315	2.2273	2.79304	4.73256	5.93602	0.80152	4.35592	4.3618	1.98184	0.84022
AG-349-L23	Ia	Ia.4	II		0.36793	0.39603	0.70684	0.46142	0.43319	1.19785	0.3105	0.46646	0.4924	0.48119	0.28933	0.68901	0.29783	0.47323	3.1286	1.66668	0.55382	1.35791	0.78571	0.63152	3.49979	2.86091	0.59249	13.1026	0.41155	0.16101	11.1959	2.59917	0.38654	0.58847	0.79912	0.3881	0.72016	0.38343	0.64549	18.8104	5.53236	1.62021	2.3755	2.47758	0.9935	1.62918	1.62527	18.5033	0.43379
AG-426-G02	Ia	Ia.4	II		0.32383	0.4086	0.68013	0.42377	0.38356	1.39437	0.36063	0.52882	0.52143	0.54314	0.30285	0.76824	0.32984	0.50364	3.86071	2.02532	0.61572	1.70644	0.96932	0.73773	4.43706	3.61439	0.70125	16.7402	0.49605	0.17265	13.8848	3.26827	0.42192	0.59839	0.87354	0.47612	0.79492	0.3955	0.69695	23.4288	6.87252	1.91517	2.82686	3.03948	1.1846	2.02647	1.97389	23.1035	0.51371
AG-447-N18	Ia	Ia.4	II		0.37069	0.44796	0.76267	0.47668	0.41524	1.28939	0.37301	0.53136	0.55646	0.56602	0.33519	0.80722	0.34775	0.53679	2.79972	1.56751	0.6317	1.4205	0.84797	0.69138	3.42129	2.77008	0.64676	11.9891	0.4448	0.17476	9.97702	2.43117	0.44172	0.65454	0.90435	0.42567	0.78893	0.39615	0.68949	16.1795	5.01514	1.69539	2.3726	2.58323	0.98247	1.70112	1.76598	16.1031	0.49872
AAA795-D22	Ia	Ia.4	III		0.3444	0.42799	0.71056	0.44061	0.39879	1.31	0.38371	0.5339	0.58631	0.52576	0.33003	0.86395	0.37999	0.53624	1.05475	1.1197	0.57753	1.25703	0.80678	0.69873	1.13861	1.04906	0.53754	2.08467	0.4142	0.15631	1.53627	1.1238	0.45494	0.64879	0.93188	0.35983	0.8148	0.40387	0.74041	1.59788	1.17406	1.89534	2.6791	3.1133	0.53799	2.16995	2.10705	1.41735	0.55796
AAA795-O20	Ia	Ia.4	III		0.27206	0.36167	0.66726	0.41981	0.34859	1.07053	0.31628	0.41504	0.46757	0.44547	0.28817	0.70057	0.30834	0.4047	0.95792	0.87103	0.52057	0.96198	0.64693	0.54219	0.9805	0.86588	0.44128	2.17276	0.3184	0.13214	1.5303	0.95941	0.38509	0.53814	0.78678	0.28635	0.63436	0.3153	0.59079	1.69265	1.14078	1.31259	1.97616	2.16897	0.43615	1.48573	1.49782	1.51322	0.43632
AAA795-M18	Ib	Ib.1	I		0.10488	0.12724	0.20062	0.1195	0.12195	0.31596	0.12247	0.20596	0.14465	0.16325	0.12777	0.24389	0.12282	0.19787	0.63127	0.28627	0.26319	0.39533	0.27187	0.29973	0.55835	0.46798	0.27439	2.57143	0.2312	0.03189	1.76846	0.66191	0.12904	0.17377	0.27726	0.18355	0.2354	0.17156	0.18977	3.76483	1.53575	0.40385	0.64918	0.75749	0.28654	0.53935	0.6042	3.45089	0.13532
RS40	Ib	Ib.1	I		0.19583	0.24823	0.39858	0.24286	0.23289	0.55181	0.2223	0.33366	0.25131	0.28958	0.19014	0.36345	0.17791	0.30587	0.82113	0.5096	0.40577	0.64761	0.43492	0.52097	0.77186	0.7038	0.46354	3.11493	0.36737	0.07117	2.12119	0.94912	0.22114	0.3055	0.44674	0.31455	0.42546	0.27714	0.28949	4.25681	1.857	0.65485	1.00472	1.19141	0.47791	0.85674	0.98424	4.00859	0.21556
AG-325-C02	Ib	Ib.1	II		0.26305	0.29156	0.5419	0.38274	0.32872	0.62874	0.24244	0.35001	0.32789	0.32737	0.22267	0.4319	0.22365	0.33741	0.58547	0.54724	0.44892	0.71385	0.5326	0.49115	1.59832	1.27817	0.43313	5.80999	0.34528	0.12553	3.8672	1.47598	0.25473	0.39983	0.48832	0.27593	0.46163	0.27688	0.33391	2.56439	1.17557	0.62783	0.90642	1.09673	0.49063	0.84994	0.90799	2.53837	0.23736
AG-470-G21	Ib	Ib.1	II		0.1879	0.25687	0.3797	0.25136	0.2235	0.49598	0.18256	0.26833	0.219	0.22699	0.18219	0.38256	0.1574	0.25071	0.5934	0.44989	0.36758	0.60548	0.45472	0.38607	1.8165	1.3776	0.36051	7.41105	0.28242	0.06294	4.90181	1.61324	0.21862	0.28607	0.45227	0.24384	0.38161	0.23837	0.26643	3.86047	1.32534	0.50096	0.75228	0.93972	0.40232	0.66118	0.76751	3.56825	0.2016
AG-426-M19	Ib	Ib.1	III		0.24669	0.26209	0.43938	0.30552	0.2772	0.58474	0.21076	0.33342	0.26987	0.26145	0.21236	0.38744	0.18812	0.29602	2.15977	0.95006	0.42109	0.77872	0.44345	0.52649	1.02832	0.8613	0.44475	13.8623	0.34846	0.09002	8.5191	1.44528	0.20159	0.30725	0.46269	0.32327	0.42503	0.27933	0.3328	22.5903	4.72515	0.68876	1.10818	1.30393	0.72231	0.95448	1.02449	20.3035	0.23993
GOM-A1	Ib	Ib.1	III		0.2411	0.26504	0.46793	0.33081	0.28659	0.54435	0.20598	0.31734	0.25651	0.26384	0.18982	0.37228	0.18287	0.29929	2.194	0.94331	0.40561	0.80676	0.43689	0.48044	1.01869	0.8183	0.40794	14.2507	0.30538	0.0888	8.68532	1.41095	0.22699	0.3109	0.47746	0.30024	0.42632	0.25606	0.33319	23.3421	4.7267	0.6731	1.032	1.22008	0.68298	0.87445	0.9072	20.3926	0.23275
GOM-A5	Ib	Ib.1	III		0.28076	0.31577	0.5744	0.38453	0.33395	0.72844	0.24401	0.37002	0.37066	0.36609	0.26587	0.61673	0.26997	0.36928	2.0278	0.98985	0.50526	0.92275	0.55469	0.46598	1.19056	0.98028	0.37436	13.0407	0.27904	0.1176	7.88401	1.47684	0.27448	0.42655	0.62582	0.29645	0.51911	0.27181	0.42949	20.8818	4.39019	0.90095	1.30457	1.47335	0.65807	1.04453	1.02383	19.0717	0.30146
AG-325-E23	Ib	Ib.2	I		0.14031	0.17107	0.27548	0.17489	0.14492	0.68703	0.29245	0.35988	0.22285	0.21606	0.17022	0.34404	0.16138	0.24423	2.01531	1.67269	0.31926	5.75171	5.27705	1.02964	10.7154	9.14322	0.84528	9.05551	0.6042	0.0661	5.94526	6.49054	0.17526	0.26127	0.44663	0.62135	0.35026	0.20486	0.31112	3.80169	3.16498	0.9614	1.87605	2.30505	0.66907	1.72127	1.74372	4.14902	0.26339
AG-337-G04	Ib	Ib.2	I		0.24931	0.30905	0.46487	0.31394	0.27288	0.70597	0.27422	0.39591	0.28656	0.31757	0.23285	0.48406	0.19406	0.34928	0.88226	0.86497	0.49127	1.69933	1.46726	0.6686	2.90323	2.4661	0.594	3.46715	0.46685	0.08143	2.4585	2.3517	0.25144	0.36791	0.53438	0.40919	0.47206	0.2934	0.35016	2.53853	2.17509	0.77161	1.31797	1.54084	0.63348	1.14356	1.23687	2.67541	0.25087
AG-359-O02	Ib	Ib.2	I		0.13828	0.19383	0.27419	0.16323	0.16946	0.62415	0.2885	0.38919	0.23385	0.24771	0.17486	0.30214	0.15921	0.24852	1.87585	1.68628	0.32744	4.1395	3.63434	0.93285	8.10526	7.05062	0.88861	9.84962	0.63345	0.05255	6.98258	6.68244	0.20991	0.26341	0.43241	0.59275	0.37477	0.22116	0.387	6.66379	5.20058	1.21063	2.44371	2.93333	0.90157	2.0848	2.13219	7.07395	0.31964
SAG-MED16	Ib	Ib.2	I		0.23167	0.31063	0.4437	0.27704	0.24216	0.96183	0.36241	0.51348	0.32546	0.34347	0.27023	0.53433	0.22715	0.40332	2.36031	1.92323	0.55673	5.00703	4.25011	1.09873	8.53954	7.2097	0.87502	7.94993	0.66686	0.07224	5.21757	5.24749	0.2657	0.3905	0.67383	0.62258	0.57937	0.32481	0.51712	3.8332	3.07605	1.44377	2.66314	3.34707	0.79069	2.42781	2.44255	3.95835	0.38787
SAG-MED23	Ib	Ib.2	I		0.2801	0.40289	0.56763	0.35749	0.33382	1.21223	0.35339	0.53642	0.41633	0.42572	0.32084	0.66574	0.27557	0.4957	0.94257	0.96694	0.64763	1.8662	1.6948	0.88509	2.1264	1.96735	0.67889	2.51287	0.57373	0.09928	1.75776	1.6424	0.31625	0.47965	0.71182	0.48321	0.6537	0.36519	0.47817	1.64602	1.2441	1.06639	1.71209	2.16212	0.62409	1.54128	1.78918	1.77367	0.33409
SAG-MED34	Ib	Ib.2	I		0.19973	0.22924	0.40484	0.26148	0.25371	0.78838	0.32528	0.45756	0.27551	0.26454	0.20385	0.39853	0.20914	0.34672	3.00401	2.11871	0.39468	7.79661	6.55981	1.14335	14.0855	11.6115	0.85664	10.16	0.61547	0.09246	6.37426	6.8579	0.23706	0.34354	0.54472	0.64619	0.44756	0.26688	0.38034	3.60608	2.87778	1.16012	2.21458	2.68591	0.69323	2.10168	2.0949	3.7539	0.33395
SAG-MED17	Ib	Ib.2	II		0.24031	0.28446	0.47414	0.30087	0.28026	0.5903	0.22168	0.32058	0.29784	0.27232	0.21563	0.45885	0.19471	0.33024	0.67053	0.6635	0.43267	1.79971	1.83001	0.5656	2.48572	2.19526	0.42945	2.35887	0.35839	0.0512	1.61613	1.61967	0.2517	0.35731	0.54746	0.3239	0.42797	0.24679	0.37377	1.31828	1.03893	0.78444	1.24668	1.51469	0.39154	1.04136	1.16913	1.33603	0.27721
AG-404-N13	Ib	Ib.2	III		0.21429	0.32204	0.39379	0.27319	0.25759	0.55893	0.32331	0.45491	0.22168	0.24526	0.23358	0.3985	0.15846	0.34488	0.45863	0.57291	0.50591	0.54976	0.47608	0.88772	0.63071	0.58546	0.91719	1.07839	0.68028	0.06947	0.80404	0.75933	0.20485	0.29299	0.50441	0.53069	0.46079	0.3263	0.3443	0.94866	1.58165	1.05955	2.18771	2.68803	2.0235	1.91609	2.21417	0.92891	0.24843
AG-439-F23	Ib	Ib.2	III		0.22402	0.2726	0.41766	0.30334	0.26204	0.52345	0.2925	0.435	0.23079	0.26472	0.21782	0.37545	0.17166	0.33143	0.37335	0.45101	0.49544	0.47971	0.40657	0.80102	0.54281	0.50865	0.86506	0.98377	0.61098	0.07475	0.75516	0.58189	0.24496	0.3037	0.49727	0.54011	0.48325	0.31185	0.28413	0.88195	0.68972	0.64049	1.11413	1.37976	0.86324	1.07373	1.2446	0.83094	0.23104
AG-447-N21	Ib	Ib.2	III		0.19509	0.2494	0.375	0.26682	0.23542	0.47939	0.30091	0.38192	0.18901	0.22049	0.19051	0.35264	0.13931	0.29076	0.38967	0.61569	0.41751	0.5157	0.44221	0.82291	0.5718	0.54514	0.89854	0.99088	0.60057	0.07163	0.7461	0.7612	0.21245	0.29361	0.45852	0.53179	0.41794	0.27134	0.36123	0.91171	1.74781	1.11104	2.35238	2.85779	2.34006	2.06749	2.26273	0.87029	0.28282
AG-365-D07	Ib	Ib.3	I		0.20592	0.22738	0.37425	0.27486	0.22672	0.49663	0.23793	0.35997	0.20636	0.23473	0.18821	0.33941	0.14718	0.30347	0.42117	0.41311	0.43284	0.50641	0.39563	0.57268	0.55057	0.53594	0.53233	1.09113	0.40239	0.09419	0.81793	0.59952	0.22515	0.31775	0.46393	0.31643	0.46677	0.29182	0.38367	1.17253	0.87257	1.01946	1.80244	2.16908	0.61544	1.59677	1.68517	1.08899	0.26679
AG-414-M23	Ib	Ib.3	I		0.20984	0.25804	0.3862	0.28735	0.23524	0.49745	0.35401	0.50812	0.22576	0.25304	0.2036	0.35912	0.16559	0.32108	0.47299	0.45689	0.49153	0.61054	0.43812	0.91725	0.66034	0.63437	0.99801	1.32041	0.69636	0.07987	0.9705	0.736	0.22711	0.304	0.50261	0.53802	0.53638	0.34991	0.31592	1.11573	0.87897	0.71787	1.31137	1.62098	1.21506	1.33227	1.59114	1.05387	0.23208
AG-426-G09	Ib	Ib.3	I		0.19984	0.24499	0.36484	0.2523	0.23368	0.52957	0.24612	0.37713	0.21766	0.2449	0.18455	0.35719	0.15662	0.28978	0.40985	0.42366	0.43114	0.51373	0.38909	0.59421	0.56394	0.53984	0.58408	1.02292	0.42292	0.06821	0.75412	0.62404	0.20061	0.26108	0.42389	0.3375	0.43739	0.30944	0.301	0.96758	0.924	0.6761	1.13806	1.39763	0.76923	1.01017	1.1742	0.88065	0.19785
AAA795-F16	Ib	Ib.4	--		0.25085	0.32932	0.51392	0.3555	0.28329	0.76337	0.25589	0.42097	0.31324	0.35049	0.24091	0.48139	0.20252	0.35624	0.99039	0.80474	0.53862	0.96773	0.66415	0.59543	1.48676	1.27056	0.56212	3.54034	0.42088	0.08598	2.87767	1.32855	0.24937	0.38492	0.55519	0.34286	0.5126	0.33481	0.35432	5.07393	2.6683	0.73347	1.1341	1.38316	0.73666	1.01006	1.16101	5.67797	0.23987
AAA795-M22	Ib	Ib.4	--		0.21239	0.28702	0.40458	0.27877	0.26265	0.7269	0.25911	0.39141	0.22323	0.2694	0.19453	0.37361	0.16268	0.31412	2.0308	1.51498	0.45874	1.92198	0.91013	0.70891	2.44757	2.15683	0.63746	7.17173	0.46422	0.0584	5.66011	2.72523	0.1833	0.27874	0.44098	0.38815	0.42921	0.30945	0.27526	6.66038	3.26386	0.75053	1.17587	1.4387	0.86941	1.01498	1.20686	5.47054	0.18829
AG-426-A02	Ib	Ib.4	I		0.1666	0.24869	0.36786	0.24339	0.187	0.51114	0.15944	0.25728	0.22712	0.26182	0.15677	0.35478	0.15192	0.24253	0.83595	0.61828	0.33705	0.70098	0.44258	0.37388	1.17511	1.05038	0.36229	3.09192	0.25719	0.04798	2.654	1.04383	0.18814	0.2759	0.42457	0.21213	0.35248	0.21879	0.2629	4.74826	2.82304	0.56226	0.89297	1.11289	0.56823	0.78854	0.84641	5.47559	0.2042
AG-426-E17	Ib	Ib.4	I		0.24085	0.29413	0.45668	0.33695	0.2761	0.62381	0.24504	0.39201	0.25914	0.29098	0.20859	0.40357	0.17265	0.31479	0.76489	0.62493	0.45883	0.78848	0.54689	0.58148	1.04753	0.94726	0.5541	2.42643	0.39775	0.07758	2.03528	0.99435	0.22571	0.32273	0.50439	0.33831	0.4604	0.31851	0.31189	4.27909	2.46752	0.64953	1.08499	1.30141	0.65909	0.97047	1.11485	4.8439	0.20966
AG-430-F16	Ib	Ib.4	I		0.2106	0.28331	0.40171	0.27983	0.25669	0.68444	0.25255	0.36534	0.23902	0.28064	0.20238	0.40263	0.16626	0.30942	1.26429	1.03916	0.44919	1.42977	0.86481	0.63376	2.16322	1.99165	0.57547	5.19791	0.40174	0.06419	4.60419	2.27133	0.20676	0.30325	0.44917	0.3376	0.45318	0.29783	0.29745	4.71531	2.64921	0.68681	1.11206	1.35595	0.78787	1.02675	1.17941	4.20149	0.21166
AAA795-E22	Ib	Ib.5	--		0.17363	0.23445	0.32435	0.26704	0.19691	0.38171	0.15561	0.2205	0.15753	0.18464	0.14061	0.31384	0.1353	0.20721	0.60384	0.54901	0.29433	0.45959	0.28541	0.29979	0.46534	0.45708	0.30473	1.36739	0.2121	0.06637	0.93969	0.52883	0.17098	0.24132	0.36339	0.19598	0.33289	0.20995	0.2165	2.71156	1.76054	0.47086	0.82129	0.95035	0.38169	0.6422	0.6881	2.54815	0.16672
MED104	Ib	Ib.5	--		0.22532	0.22588	0.40161	0.28556	0.24313	0.82372	0.27362	0.45547	0.36576	0.30596	0.20743	0.67893	0.25897	0.30164	0.91407	1.11994	0.39563	3.38626	3.6134	1.1157	5.28051	6.19185	0.70957	3.38111	0.49684	0.07872	2.6407	5.44656	0.19572	0.28485	0.47768	0.5123	0.40759	0.23719	0.26142	0.82967	1.85646	0.62753	1.06401	1.31905	0.50126	0.97697	1.14264	0.69931	0.21572
SAG-MED15	Ib	Ib.5	--		0.25465	0.32405	0.44725	0.308	0.2566	0.84112	0.3189	0.53049	0.33976	0.3433	0.25358	0.6098	0.24459	0.36849	0.89386	1.02924	0.51502	2.65229	2.7428	1.06558	4.21402	4.87103	0.80552	3.21183	0.58676	0.08764	2.48689	4.42966	0.24332	0.363	0.58895	0.54392	0.55109	0.34604	0.37482	1.18834	1.84473	0.89116	1.69985	2.06309	0.62921	1.56632	1.77247	1.05887	0.26798
NORP132	Ib	Ib.6	--		0.19073	0.28571	0.38335	0.25042	0.22954	0.58245	0.26012	0.48994	0.26521	0.28935	0.23288	0.37529	0.16858	0.39193	0.36862	0.41744	0.75871	0.49921	0.37916	0.53436	0.53841	0.50281	0.44153	0.90844	0.47838	0.07192	0.66614	0.53554	0.22159	0.30318	0.45143	0.33804	0.57902	0.95648	0.27879	0.76733	0.61711	0.63422	0.90554	1.09718	0.45538	0.87049	1.15493	0.7402	0.19854
NP144	Ib	Ib.6	--		0.10114	0.1662	0.18091	0.12397	0.15995	0.21971	0.14118	0.29793	0.10478	0.10585	0.11094	0.17138	0.07168	0.23251	0.19712	0.18868	0.31367	0.26662	0.19328	0.39479	0.31049	0.28375	0.33664	0.57771	0.33176	0.02247	0.41147	0.30963	0.10205	0.13384	0.26748	0.2183	0.29355	0.33326	0.15469	0.56185	0.37807	0.29759	0.43404	0.64513	0.34575	0.51998	0.69862	0.54232	0.0824
AG-410-D23	Ib	Ib.6			0.25689	0.37379	0.43456	0.30417	0.2863	0.57162	0.40118	0.71326	0.25211	0.29254	0.28174	0.43601	0.19137	0.4332	0.41516	0.48066	0.60161	0.52259	0.46376	1.28813	0.58729	0.54831	1.47197	1.04794	0.98761	0.06937	0.74772	0.66416	0.23179	0.34145	0.61747	0.80837	0.59928	0.44803	0.30311	0.83837	0.72187	0.76212	1.35458	1.84308	1.07847	1.55091	1.89973	0.7912	0.22957
AAA240-E13	Ic	Ic.1	--		0.11104	0.21121	0.1678	0.1226	0.1287	0.22307	0.25936	0.6431	0.09452	0.10866	0.19797	0.16671	0.07526	0.31735	0.14529	0.17501	0.99279	0.20102	0.14971	0.42066	0.1943	0.18348	0.35294	0.34737	0.66876	0.04208	0.25626	0.19334	0.09314	0.12937	0.24456	0.34519	0.4505	1.0871	0.10262	0.32238	0.28665	0.20611	0.36273	0.4695	0.33502	0.43193	0.71672	0.2936	0.07374
AG-464-B04	Ic	Ic.1	--		0.1878	0.2693	0.32668	0.25435	0.24374	0.37878	0.28811	0.58764	0.17311	0.18147	0.23751	0.27201	0.12288	0.37806	0.18576	0.26939	0.76456	0.2984	0.21519	0.54295	0.30552	0.28212	0.46871	0.50135	0.7549	0.09591	0.33813	0.29013	0.17692	0.25265	0.35085	0.37977	0.50184	0.63818	0.17858	0.38614	0.34546	0.34593	0.511	0.66041	0.37312	0.58638	0.83397	0.3687	0.12818
ARS1026	Ic	Ic.1	--		0.12064	0.1384	0.16853	0.14114	0.11363	0.19425	0.13213	0.26971	0.08592	0.10964	0.11221	0.13797	0.0736	0.21067	0.17175	0.11528	0.29082	0.16299	0.13609	0.29353	0.20097	0.17566	0.27476	0.35955	0.2963	0.03138	0.25207	0.21915	0.0877	0.13518	0.24742	0.19527	0.31772	0.45096	0.14341	0.3342	0.25598	0.29037	0.4347	0.59603	0.25485	0.47977	0.63083	0.29052	0.08193
AAA288-G21	Ic	Ic.1	I		0.19195	0.26375	0.31059	0.25447	0.25913	0.36239	0.33806	0.76082	0.15073	0.16359	0.22716	0.22727	0.10418	0.35522	0.18959	0.26456	1.46323	0.29107	0.18648	0.50874	0.26261	0.25796	0.41428	0.48623	1.00864	0.12439	0.35003	0.2665	0.23116	0.31327	0.37225	0.47914	0.55678	1.20345	0.18548	0.43068	0.32173	0.35985	0.47761	0.60772	0.35546	0.59376	0.90006	0.39455	0.13824
AAA288-N07	Ic	Ic.1	I		0.08631	0.27061	0.11823	0.09445	0.13662	0.18487	0.34901	0.89933	0.08722	0.11382	0.29107	0.12905	0.05914	0.45701	0.1257	0.15572	1.42048	0.16068	0.12643	0.58902	0.18603	0.18091	0.43793	0.33502	1.00368	0.02421	0.24543	0.20989	0.0947	0.10756	0.24302	0.46921	0.58441	1.5546	0.07848	0.2933	0.27571	0.19949	0.36391	0.60475	0.38826	0.54032	1.00647	0.30736	0.06526
AG-464-P07	Ic	Ic.1	I		0.1486	0.19021	0.20749	0.15552	0.1619	0.25488	0.30462	0.78763	0.12109	0.14319	0.20801	0.17758	0.09334	0.33926	0.16816	0.20322	1.38618	0.23364	0.16933	0.47979	0.23653	0.23586	0.34469	0.3888	0.93348	0.07774	0.29034	0.22302	0.10437	0.15869	0.26468	0.47297	0.50877	1.23197	0.1078	0.32573	0.28466	0.21856	0.36375	0.5161	0.32046	0.51402	0.84652	0.29797	0.08705
AG-414-E02	Ic	Ic.2	--		0.07823	0.13079	0.11616	0.06868	0.10931	0.17212	0.36828	0.63049	0.08934	0.09921	0.16274	0.12832	0.05877	0.30686	0.12273	0.15902	0.53959	0.16799	0.13251	1.0217	0.17158	0.1768	0.96039	0.30131	0.96212	0.01622	0.24391	0.17491	0.05685	0.10424	0.29768	0.6095	0.47134	0.48077	0.09536	0.30402	0.28137	0.32445	0.84136	1.30162	1.15494	1.23439	2.03905	0.2941	0.0807
AG-426-I15	II	IIa.A.1	--		0.12828	0.13362	0.19946	0.15309	0.13234	0.23231	0.15121	0.24495	0.09871	0.10897	0.1227	0.18666	0.07453	0.18742	0.15358	0.29206	0.2702	0.23324	0.25425	0.47471	0.21973	0.26438	0.81087	0.42497	0.54105	0.05858	0.44244	0.67205	0.10534	0.15907	0.22594	0.38811	0.25451	0.20857	0.13318	0.48674	1.79184	0.3116	0.57777	0.72525	1.5368	0.5117	0.73013	0.39868	0.09933
AG-430-I06	II	IIa.A.1	--		0.11146	0.14849	0.18976	0.14661	0.13605	0.26662	0.11965	0.21993	0.0972	0.11127	0.11687	0.18355	0.07276	0.18653	0.17728	0.25838	0.29483	0.2534	0.22252	0.37314	0.24061	0.24885	0.41444	0.48728	0.32602	0.05015	0.38327	0.36058	0.11121	0.14819	0.22537	0.22856	0.23803	0.19925	0.12964	0.50708	1.88155	0.27465	0.45328	0.55166	0.85999	0.40205	0.51446	0.42908	0.08635
AG-430-L02	II	IIa.A.1	--		0.0617	0.08824	0.10192	0.07389	0.08499	0.14157	0.05894	0.12228	0.04434	0.05925	0.06629	0.11254	0.0421	0.10236	0.07892	0.13762	0.14661	0.15912	0.13692	0.20489	0.11616	0.14206	0.27701	0.27063	0.1955	0.01858	0.26552	0.24399	0.04311	0.07266	0.12442	0.13956	0.14045	0.12066	0.0922	0.30687	1.79082	0.23972	0.42122	0.57047	0.73612	0.34768	0.48662	0.25388	0.06393
MED769	II	IIa.A.1	--		0.06127	0.05863	0.08351	0.06433	0.06782	0.12088	0.07074	0.11003	0.04847	0.05476	0.06244	0.08725	0.04535	0.09898	0.07738	0.11632	0.14265	0.12843	0.10227	0.24429	0.13075	0.13267	0.27086	0.20529	0.19331	0.01855	0.1684	0.57621	0.04304	0.05946	0.10313	0.13128	0.11578	0.09736	0.0512	0.2348	0.77909	0.14537	0.25389	0.31584	0.43051	0.2656	0.33472	0.19486	0.04487
AG-365-O22	II	IIa.A.2	--		0.15171	0.21074	0.32104	0.20784	0.21916	0.55425	0.27908	0.51076	0.22894	0.23103	0.15264	0.3538	0.15425	0.2151	0.35338	0.62811	0.31888	0.54266	0.55337	0.95589	0.37895	0.47474	1.07099	0.71926	0.64395	0.07234	0.657	0.79102	0.14614	0.22268	0.39251	0.60417	0.43535	0.28664	0.21476	0.78665	1.95531	0.64632	1.12943	1.43465	1.75916	1.0965	1.33376	0.65123	0.17919
AG-426-L23	II	IIa.A.2	--		0.10837	0.17284	0.21769	0.13942	0.14984	0.4027	0.20407	0.34879	0.1407	0.16325	0.11314	0.27095	0.09333	0.17507	0.25145	0.4617	0.25866	0.43235	0.43211	0.79592	0.30059	0.34048	0.93331	0.57915	0.55686	0.05106	0.51614	0.6464	0.11426	0.15931	0.30793	0.49601	0.3546	0.20733	0.15608	0.61709	1.48641	0.56041	0.96903	1.2645	1.47335	0.9548	1.23063	0.52714	0.14063
AG-435-G05	II	IIa.A.2	--		0.06435	0.1297	0.10911	0.06366	0.09462	0.21441	0.1371	0.26987	0.07366	0.09439	0.09835	0.15204	0.06543	0.15003	0.15074	0.31438	0.17813	0.24546	0.30056	0.64284	0.20272	0.22037	0.71233	0.37399	0.4381	0.0225	0.33966	0.49583	0.06333	0.07695	0.27728	0.39644	0.29015	0.15908	0.14054	0.34872	1.04058	0.44909	1.00317	1.36678	1.13395	1.00404	1.40876	0.22497	0.11882
MED-G40	II	IIa.A.2	--		0.10378	0.16609	0.23496	0.1373	0.16744	0.46184	0.23971	0.45845	0.15499	0.17805	0.17455	0.31764	0.13269	0.25029	0.25845	0.44895	0.29376	0.47015	0.72222	1.34776	0.31496	0.42064	1.73148	0.48448	0.97347	0.03226	0.42529	0.63954	0.09312	0.12531	0.24148	0.93132	0.23786	0.17389	0.11458	0.48607	0.57175	0.23755	0.37364	0.4954	0.64301	0.37817	0.51187	0.39505	0.07519
AAA795-E07	II	IIa.B	--		0.17546	0.20975	0.28334	0.1925	0.19151	0.49371	0.18402	0.27363	0.17488	0.1888	0.14191	0.34515	0.13022	0.23008	0.62055	0.5434	0.34763	0.64771	0.38208	0.38107	0.5848	0.52419	0.44852	2.40603	0.34527	0.06365	2.10635	0.56744	0.15346	0.20131	0.33566	0.27404	0.34552	0.25922	0.16206	4.18734	1.18991	0.38693	0.57271	0.68886	0.46791	0.50135	0.62496	3.19849	0.12244
AAA795-N17	II	IIa.B	--		0.14826	0.25852	0.36247	0.2022	0.22032	0.71264	0.19319	0.29411	0.2307	0.25351	0.19846	0.50516	0.1569	0.24078	0.76807	0.71914	0.40767	0.81317	0.48735	0.4153	0.72146	0.6192	0.47028	1.67136	0.34982	0.063	1.35052	0.57679	0.16915	0.23598	0.40341	0.26244	0.38774	0.23468	0.20503	1.797	0.92043	0.5623	0.78326	0.97937	0.39507	0.66864	0.85611	1.48084	0.17044
AG-313-A04	II	IIa.B	--		0.24772	0.2935	0.46891	0.30375	0.29007	0.90453	0.23005	0.34795	0.31006	0.33064	0.21375	0.63056	0.24068	0.32072	0.72511	0.71571	0.42998	0.9969	0.62023	0.4624	0.84543	0.72316	0.44636	1.72171	0.3276	0.08826	1.34124	0.66401	0.19906	0.2869	0.44452	0.28811	0.43903	0.28156	0.23969	1.67204	0.8982	0.49662	0.75969	0.89124	0.41613	0.68869	0.7906	1.42999	0.16797
AG-325-E13	II	IIa.B	--		0.24201	0.27333	0.43233	0.29328	0.26054	0.9364	0.29388	0.50261	0.31228	0.34863	0.22067	0.64241	0.21796	0.33852	0.60426	0.93844	0.45316	1.48451	1.33137	0.87098	0.99994	0.98769	0.86594	1.0372	0.57561	0.08647	0.91471	1.18638	0.20055	0.2944	0.4732	0.49817	0.49595	0.28186	0.2364	0.91299	0.93324	0.48901	0.78359	0.96265	0.62619	0.73428	0.94903	0.77459	0.16908
AG-325-J13	II	IIa.B	--		0.17573	0.24242	0.31732	0.21206	0.21501	0.63337	0.19325	0.31456	0.23679	0.25068	0.18144	0.44829	0.18192	0.27987	0.41929	0.60138	0.3291	0.76166	0.59058	0.50286	0.6037	0.61148	0.54877	0.98327	0.39116	0.05938	0.76933	0.58982	0.1483	0.23274	0.35292	0.30657	0.38457	0.24047	0.18479	0.8909	0.75335	0.38521	0.5549	0.7346	0.47636	0.5453	0.71792	0.69413	0.13369
AG-345-F21	II	IIa.B	--		0.24074	0.31238	0.48206	0.29666	0.30885	0.79562	0.23199	0.36103	0.32002	0.3396	0.20242	0.63842	0.21806	0.33589	0.46717	0.58867	0.49417	0.74979	0.56572	0.53676	0.59296	0.59593	0.59797	0.99748	0.42219	0.08725	0.82092	0.62345	0.21766	0.29856	0.49094	0.35117	0.50465	0.29101	0.21902	0.90406	0.78916	0.47637	0.69934	0.88442	0.51143	0.66813	0.84417	0.81958	0.16405
AG-390-C22	II	IIa.B	--		0.20965	0.28033	0.37467	0.25343	0.23266	0.78647	0.46824	0.77032	0.24159	0.27789	0.21152	0.48448	0.18864	0.36911	0.51511	1.07832	0.45897	0.93151	1.13261	1.67446	0.58825	0.75136	1.83693	0.99469	1.08851	0.07126	0.87277	1.32138	0.21049	0.28429	0.66868	0.96988	0.68593	0.31145	0.39138	1.02345	2.5241	1.23406	2.1702	2.54483	1.91015	1.89058	2.40385	0.80475	0.32026
AG-422-I02	II	IIa.B	--		0.19658	0.27086	0.41289	0.24602	0.23741	0.79108	0.20444	0.28139	0.30667	0.3061	0.17568	0.55893	0.21955	0.26767	0.77495	0.74095	0.36285	0.90932	0.57061	0.3996	0.802	0.70556	0.43367	1.95759	0.32235	0.06197	1.5298	0.65665	0.16683	0.24661	0.38878	0.27269	0.40963	0.21488	0.21431	2.18314	0.98305	0.45906	0.74505	0.86914	0.43816	0.67809	0.81376	1.72171	0.15408
CPC306	II	IIa.B	--		0.33612	0.34806	0.59226	0.36119	0.34781	1.13374	0.29327	0.3441	0.49234	0.46479	0.24987	0.82905	0.34006	0.34048	0.671	0.67538	0.40309	0.77521	0.48449	0.44406	0.57245	0.54447	0.43278	1.08859	0.32975	0.14051	0.84104	0.51971	0.30421	0.41789	0.65631	0.25886	0.66935	0.33337	0.35052	1.0332	0.72487	0.66456	0.87965	1.061	0.37499	0.76792	0.94484	0.92977	0.29759
HIMB058	II	IIa.B	--		0.26148	0.30285	0.47797	0.33052	0.30459	0.73749	0.21055	0.322	0.27103	0.31129	0.20376	0.50011	0.1899	0.29171	0.52555	0.57128	0.41942	0.65538	0.44139	0.41357	0.56193	0.48974	0.41126	1.06281	0.33526	0.10042	0.81724	0.51124	0.20703	0.29677	0.45628	0.25079	0.47196	0.2862	0.24949	1.03965	0.67924	0.4903	0.70895	0.85904	0.38096	0.64407	0.75723	0.91833	0.16074
MED724	II	IIa.B	--		0.17859	0.16884	0.32494	0.19503	0.21745	0.52383	0.15012	0.25921	0.21821	0.22672	0.16192	0.42651	0.14385	0.24582	0.30259	0.42702	0.38168	0.45103	0.33223	0.34407	0.43213	0.44076	0.35781	0.75491	0.26264	0.0653	0.61638	0.37431	0.13231	0.2057	0.36507	0.21696	0.30323	0.20596	0.14715	0.70309	0.52662	0.30112	0.53665	0.47154	0.32104	0.45412	0.47043	0.5861	0.09428
MED727	II	IIa.B	--		0.06075	0.05845	0.1261	0.08162	0.07066	0.24663	0.08463	0.15326	0.09713	0.09832	0.06247	0.18519	0.06177	0.10292	0.18666	0.29328	0.14041	0.3736	0.34543	0.19957	0.35831	0.37778	0.23696	0.44915	0.17426	0.02277	0.42913	0.44117	0.05324	0.07097	0.13092	0.16775	0.13966	0.09298	0.05758	0.41829	0.52336	0.12753	0.23041	0.26127	0.25696	0.22716	0.22904	0.28704	0.05041
MED827	II	IIa.B	--		0.21333	0.26163	0.37261	0.23433	0.23039	0.59861	0.17879	0.28163	0.2222	0.23236	0.19883	0.48025	0.15692	0.26248	0.40609	0.44822	0.41175	0.56979	0.45456	0.47004	0.51176	0.51625	0.46219	0.88767	0.35444	0.06518	0.68147	0.49566	0.14678	0.22781	0.38734	0.28923	0.40996	0.26056	0.17119	0.86454	0.68366	0.39239	0.62321	0.74324	0.4586	0.55912	0.67988	0.74156	0.13129
MED872	II	IIa.B	--		0.26077	0.27757	0.51026	0.30109	0.32855	0.78674	0.19866	0.29417	0.2923	0.41682	0.29097	0.533	0.25504	0.33699	0.26381	0.38975	0.4924	0.45196	0.37202	0.43117	0.31772	0.34553	0.46238	0.56499	0.2986	0.07872	0.43383	0.34438	0.22596	0.27913	0.45129	0.28541	0.39157	0.23006	0.20907	0.46717	0.38561	0.34976	0.44023	0.47624	0.32708	0.39928	0.44889	0.41059	0.13217
MED-G43	II	IIa.B	--		0.14654	0.19666	0.23607	0.14541	0.17867	0.67651	0.11171	0.16895	0.15575	0.21318	0.11417	0.39494	0.13943	0.16049	0.48837	0.46833	0.24129	0.48467	0.25726	0.2399	0.35319	0.27157	0.23092	0.53355	0.14787	0.01892	0.45726	0.26129	0.09543	0.12685	0.23188	0.12513	0.28974	0.17056	0.08482	0.53407	0.26166	0.20379	0.35357	0.39612	0.17772	0.27776	0.40655	0.44484	0.05508
SAG-MED05	II	IIa.B	--		0.20006	0.27185	0.39622	0.23368	0.26986	0.68098	0.21979	0.34221	0.26634	0.30185	0.22092	0.54623	0.20342	0.28437	0.3977	0.48251	0.39432	0.57153	0.49704	0.60316	0.44373	0.44524	0.702	0.76893	0.4447	0.0562	0.62148	0.51126	0.16538	0.23456	0.41289	0.43149	0.46196	0.24419	0.20108	0.78459	0.70765	0.51468	0.80502	1.00081	0.50213	0.73677	0.95366	0.6489	0.16741
SAG-MED29	II	IIa.B	--		0.2299	0.31598	0.42668	0.25474	0.28408	0.80411	0.34379	0.56559	0.29733	0.32349	0.25029	0.57043	0.21993	0.39024	0.49144	0.74843	0.51874	0.76063	0.78502	1.14714	0.60495	0.62856	1.24446	1.08768	0.7895	0.08809	0.85651	0.82118	0.20828	0.31087	0.55733	0.70723	0.5956	0.34765	0.25864	1.01203	1.15219	0.67122	1.12357	1.41329	1.00771	1.07134	1.42694	0.86324	0.21284
AG-325-C03	II	IIa.B	I		0.17369	0.20478	0.30703	0.18335	0.19577	0.75062	0.19423	0.28683	0.25073	0.24995	0.18227	0.53384	0.17838	0.2588	0.54995	0.5723	0.35115	0.95409	0.6931	0.43385	0.9884	0.92662	0.42624	1.59125	0.33113	0.06821	1.34026	0.75948	0.16333	0.21745	0.36454	0.27233	0.36342	0.21886	0.15444	1.17338	0.70551	0.38642	0.57299	0.71685	0.38563	0.53857	0.65545	0.96953	0.11417
SAG-MED28	II	IIa.B	I		0.19994	0.26313	0.40581	0.23932	0.24772	1.11899	0.22969	0.35039	0.37786	0.32262	0.19688	0.79483	0.24577	0.31428	1.13589	1.11835	0.39945	3.56551	2.56405	0.56084	4.213	3.40521	0.57887	4.63506	0.37714	0.06249	4.02071	2.32801	0.17761	0.25935	0.40957	0.36672	0.41981	0.21849	0.22844	1.11914	0.6934	0.51684	0.72751	0.92058	0.36143	0.66807	0.82806	1.01051	0.16275
SAG-MED41	II	IIa.B	I		0.34626	0.40926	0.65827	0.45151	0.39417	1.17771	0.26376	0.42635	0.41009	0.39725	0.2498	0.93477	0.26828	0.43324	1.03728	1.10156	0.55379	3.29099	2.4099	0.65622	3.88296	3.21796	0.70921	4.11826	0.49689	0.14423	3.70022	2.08942	0.30603	0.40031	0.62615	0.43706	0.59797	0.37873	0.30665	1.20154	0.82006	0.58812	0.79665	0.9631	0.50538	0.73759	0.86843	1.16071	0.19808
AG-470-E16	IIIa	IIIa.1	--		0.01941	0.03296	0.03296	0.02095	0.03265	0.09766	0.02418	0.0378	0.02951	0.03232	0.02113	0.08244	0.02332	0.02755	0.07737	0.07769	0.05943	0.10212	0.09091	0.08631	0.13928	0.13885	0.08136	0.20387	0.06009	0.00931	0.16358	0.11782	0.02381	0.02885	0.05316	0.04859	0.05137	0.04135	0.03504	0.20005	0.13397	0.07054	0.10464	0.15195	0.05617	0.11267	0.12553	0.20065	0.01694
HIMB114	IIIa	IIIa.1	--		0.03311	0.04652	0.06219	0.04913	0.04144	0.08096	0.04022	0.05514	0.02817	0.02942	0.02591	0.05433	0.02385	0.03643	0.08638	0.07849	0.0673	0.08032	0.06065	0.11848	0.08103	0.08597	0.10901	0.16411	0.08201	0.01497	0.13995	0.09213	0.03699	0.04265	0.06188	0.06071	0.05973	0.05868	0.03449	0.20007	0.13968	0.06911	0.09741	0.14436	0.10981	0.11142	0.13293	0.18532	0.02002
MED1116	IIIa	IIIa.1	--		0.03775	0.06051	0.07831	0.05924	0.05096	0.13134	0.06718	0.0793	0.05187	0.04633	0.02817	0.11381	0.03641	0.06246	0.13131	0.12403	0.10856	0.23202	0.22026	0.19382	0.66928	0.53576	0.16948	0.53555	0.14064	0.01718	0.48536	0.29036	0.03491	0.06668	0.08521	0.08778	0.08978	0.07833	0.05476	0.24703	0.2169	0.10468	0.17294	0.2593	0.14822	0.1785	0.23125	0.24181	0.0325
SP27	IIIa	IIIa.1	--		0.0386	0.05535	0.07317	0.04626	0.05014	0.16066	0.05765	0.08581	0.05975	0.05768	0.03575	0.1116	0.03782	0.06618	0.14038	0.13538	0.11309	0.17927	0.13131	0.18242	0.20548	0.20854	0.14488	0.29723	0.1155	0.01284	0.23984	0.1846	0.03985	0.06726	0.08535	0.09165	0.09009	0.07235	0.06996	0.27053	0.20892	0.15513	0.24645	0.3191	0.13978	0.21884	0.25889	0.27102	0.03436
IMCC9063	IIIa	IIIa.2	--		0.15854	0.17738	0.42817	0.24591	0.19953	0.33241	0.0368	0.04801	0.17972	0.10573	0.04918	0.23716	0.06214	0.08449	0.06247	0.08645	0.12765	0.07375	0.04883	0.06032	0.0562	0.04532	0.05197	0.0778	0.04323	0.13287	0.06525	0.05194	0.20769	0.18957	0.35589	0.03028	0.31787	0.25072	0.21545	0.06012	0.04962	0.18562	0.14821	0.1445	0.03525	0.09689	0.14879	0.05689	0.07654
AG-359-E06	IIIa	IIIa.3	--		0.01626	0.03148	0.0334	0.01921	0.02528	0.07649	0.03792	0.06368	0.03998	0.04028	0.02046	0.04481	0.02479	0.05667	0.1099	0.12273	0.04077	0.11142	0.08128	0.09726	0.21407	0.20463	0.10212	0.44411	0.07979	0.00954	0.37353	0.21804	0.026	0.03177	0.06052	0.05082	0.06072	0.04566	0.04463	1.51878	0.58571	0.09731	0.1734	0.20392	0.11532	0.1393	0.17135	1.38571	0.03078
MED602	IIIa	IIIa.3	--		0.01117	0.02145	0.02999	0.01353	0.01978	0.04912	0.02428	0.03677	0.02717	0.02882	0.01848	0.04635	0.01841	0.02963	0.07081	0.07303	0.02883	0.07233	0.06199	0.058	0.20101	0.18944	0.07201	0.3515	0.05519	0.00611	0.35427	0.27621	0.01063	0.01725	0.03465	0.03353	0.03191	0.02647	0.02264	0.65996	0.43963	0.04734	0.08219	0.09086	0.08313	0.0734	0.08813	0.64541	0.01372
MED817	IIIa	IIIa.3	--		0.03363	0.02998	0.05517	0.03375	0.03394	0.10015	0.03325	0.07784	0.05124	0.0382	0.03402	0.06103	0.02676	0.06198	0.12983	0.1427	0.06701	0.17816	0.13118	0.13585	0.24758	0.23445	0.09942	0.43402	0.08991	0.01801	0.35684	0.27413	0.03344	0.04493	0.0619	0.0597	0.07184	0.0514	0.03741	0.43361	0.46022	0.10021	0.18095	0.18552	0.12143	0.15102	0.16832	0.38097	0.02574
AG-333-C14	IV	IV	--		0.02488	0.02028	0.1244	0.04607	0.03005	2.60604	0.35821	0.22856	0.43635	0.24742	0.06485	0.65261	0.36582	0.11743	5.18606	5.04626	0.07239	10.4403	7.84564	0.58143	6.82027	5.68895	0.15505	3.77788	0.11427	0.00968	1.97142	6.65581	0.05987	0.10215	0.19262	0.19629	0.17569	0.05688	0.10666	0.36461	0.9604	0.34495	0.61414	0.80296	0.06788	0.7584	0.74157	0.403	0.12771
AG-337-G06	IV	IV	--		0.02686	0.02387	0.09065	0.0496	0.02975	0.87319	0.13783	0.10006	0.17673	0.10769	0.03984	0.27924	0.12154	0.05294	1.86701	1.70445	0.06131	3.45234	2.58779	0.23162	2.85332	2.45312	0.09151	2.04947	0.06643	0.01654	1.32596	3.65577	0.04143	0.06372	0.08814	0.09736	0.0759	0.04284	0.06245	0.48137	1.78248	0.13218	0.23111	0.31003	0.06445	0.24594	0.26455	0.60552	0.06075
AG-422-B15	IV	IV	--		0.02232	0.02098	0.07574	0.04201	0.03089	0.15558	0.04392	0.06334	0.07033	0.06325	0.02278	0.1018	0.03829	0.04202	0.8601	0.51633	0.04853	0.37347	0.18346	0.07118	0.32509	0.26425	0.06902	2.40752	0.05628	0.01105	1.56215	0.87338	0.02836	0.05339	0.05169	0.04769	0.04783	0.0391	0.05313	6.08327	2.46103	0.09989	0.18572	0.18756	0.13322	0.13011	0.12658	7.22347	0.03274
AG-422-N09	IV	IV	--		0.02232	0.02098	0.07608	0.04201	0.03132	0.15482	0.04392	0.06334	0.06999	0.06325	0.02278	0.1018	0.03782	0.04202	0.85977	0.5158	0.04853	0.37395	0.18246	0.07119	0.3251	0.26405	0.06902	2.40755	0.05598	0.01105	1.56281	0.87378	0.02811	0.0539	0.05169	0.04769	0.04837	0.03944	0.05346	6.08226	2.46106	0.10051	0.18572	0.18799	0.1329	0.13056	0.12636	7.22326	0.03274
AG-461-B04	IV	IV	--		0.02374	0.02328	0.08368	0.04663	0.02725	0.92431	0.15573	0.1104	0.16108	0.11205	0.0354	0.24305	0.13223	0.0593	2.11866	1.98594	0.0513	3.82462	2.81742	0.2245	3.35678	2.96892	0.09626	2.51435	0.0665	0.01362	1.67243	4.31278	0.04396	0.06177	0.0748	0.09165	0.08512	0.04377	0.05282	0.64129	1.97032	0.15509	0.23925	0.3195	0.07358	0.28545	0.27488	0.7881	0.05583
SAG-MED32	IV	IV	--		0.04053	0.04156	0.13572	0.07574	0.05329	2.63823	0.367	0.24122	0.40709	0.23736	0.06558	0.60651	0.3007	0.12812	5.6939	5.48824	0.10072	11.1391	8.34975	0.63481	7.7296	6.45975	0.16859	4.42347	0.1231	0.01519	2.47845	7.66529	0.06985	0.14204	0.22499	0.22169	0.18031	0.08162	0.1226	0.52397	1.26382	0.39772	0.72501	0.98898	0.0613	0.84937	0.85709	0.57084	0.16337
AG-337-I02	V	V	--		0.05708	0.07295	0.04995	0.04177	0.05302	0.15743	0.08719	0.0795	0.03894	0.09791	0.06735	0.08036	0.05167	0.09682	1.02457	0.68728	0.05699	1.66728	1.28515	0.16923	3.85564	2.84825	0.10633	3.52496	0.11702	0.00998	4.06187	2.31001	0.03371	0.05606	0.1056	0.13514	0.09166	0.04478	0.05727	3.33526	1.21065	0.14737	0.23351	0.29081	0.21455	0.26468	0.28722	2.50326	0.03704
AG-349-E10	V	V	--		0.02565	0.02279	0.023	0.01311	0.02626	0.12246	0.03309	0.03199	0.03691	0.04102	0.03403	0.09898	0.02803	0.04221	1.04882	0.29232	0.03435	0.30213	0.09843	0.05822	0.35503	0.23518	0.03638	4.22133	0.03881	0.00733	3.98018	0.4271	0.01045	0.01832	0.04031	0.05237	0.0339	0.02278	0.03371	11.6946	3.22234	0.07353	0.10827	0.15979	0.08343	0.09875	0.09568	8.00832	0.01888
AG-404-P08	V	V	--		0.02809	0.02235	0.03028	0.01731	0.02557	0.13155	0.03464	0.03314	0.04826	0.05311	0.0376	0.10627	0.03138	0.04316	0.97345	0.27079	0.03026	0.30586	0.10505	0.05398	0.31717	0.22421	0.0383	3.67128	0.04106	0.00932	3.34165	0.38877	0.01865	0.02533	0.04737	0.05861	0.0397	0.02471	0.03681	10.4489	2.93573	0.08559	0.13323	0.15387	0.07108	0.10466	0.09193	7.09741	0.02182
AG-410-B18	V	V	--		0.04595	0.06246	0.04551	0.0377	0.04718	0.11491	0.07525	0.06971	0.04022	0.10109	0.06632	0.07322	0.05107	0.08644	0.87205	0.56714	0.05636	0.77755	0.48233	0.13145	1.88785	1.31223	0.0872	3.07265	0.08972	0.00893	3.39548	1.35776	0.02697	0.0435	0.09271	0.1091	0.08844	0.04764	0.06668	4.13429	1.17225	0.19157	0.33243	0.40633	0.16641	0.36178	0.38414	3.10555	0.04891
HIMB59	V	V	--		0.02944	0.03473	0.05123	0.02899	0.03488	0.16007	0.04551	0.05919	0.06279	0.05886	0.03919	0.12863	0.03978	0.05804	0.2588	0.10419	0.049	0.17364	0.11423	0.07963	0.20113	0.17668	0.06645	0.31093	0.0559	0.01349	0.22241	0.13155	0.02884	0.03696	0.05447	0.04596	0.05284	0.04502	0.04552	0.26255	0.09484	0.09728	0.12863	0.14899	0.06727	0.11324	0.11817	0.19527	0.03201
NAT182	V	V	--		0.03862	0.03162	0.06183	0.03834	0.04713	0.06836	0.02079	0.02891	0.03821	0.04359	0.02772	0.07487	0.03021	0.04024	0.06948	0.0372	0.02578	0.06421	0.05735	0.08872	0.07204	0.05734	0.08905	0.08987	0.06076	0.01643	0.07421	0.0396	0.02901	0.03981	0.06261	0.08907	0.05122	0.03599	0.02588	0.07889	0.02315	0.03412	0.0768	0.08005	0.02027	0.07014	0.07968	0.05683	0.01929
NP101	V	V	--		0.00235	0.00294	0.00905	0.00464	0.00356	0.0198	0.00274	0.00937	0.0098	0.0074	0.00543	0.01016	0.00318	0.00567	0.05713	0.03106	0.00561	0.04009	0.04225	0.00537	0.05213	0.04242	0.01731	0.08675	0.00839	0.00206	0.10333	0.07127	0.00493	0.00548	0.00548	0.00631	0.00606	0.00425	0.00411	0.17937	0.24778	0.01031	0.01325	0.01255	0.04788	0.01284	0.00927	0.08621	0.00501
SAT136	V	V	--		0.00296	0.01114	0.00443	0.00586	0.00472	0.00615	0.03693	0.0803	0.00273	0.00601	0.00726	0.00116	0.00452	0.01653	0.00596	0.00433	0.16282	0.00602	0.0048	0.0352	0.003	0.00656	0.01152	0.00291	0.11089	0.0013	0.00663	0.00698	0.00312	0.00479	0.00423	0.0584	0.01873	0.14124	0.00415	0.004	0.00492	0.00879	0.01569	0.0153	0.02153	0.01948	0.03953	0.00763	0.00237
SP299	V	V	--		0.01724	0.01779	0.01061	0.0107	0.01138	0.0738	0.14129	0.21007	0.00973	0.01522	0.01628	0.01091	0.02027	0.02111	0.00766	0.36738	0.02613	0.01407	0.02375	0.3304	0.01011	0.00599	0.23558	0.01405	0.19309	0.00149	0.01047	0.01042	0.0199	0.02678	0.11113	0.24295	0.09458	0.01788	0.2125	0.01382	0.00548	0.98662	2.0587	2.03646	0.66212	1.38077	1.41494	0.01024	0.09215
SP337	V	V	--		0.04158	0.05105	0.03589	0.03142	0.0463	0.06201	0.06144	0.06622	0.03545	0.05928	0.05373	0.05469	0.03407	0.0635	0.05665	0.0571	0.08605	0.0824	0.04801	0.09037	0.08125	0.07636	0.08032	0.1067	0.09353	0.00923	0.08755	0.0553	0.02101	0.03243	0.05264	0.06364	0.05707	0.05092	0.02462	0.09498	0.03482	0.05534	0.10408	0.12265	0.20816	0.11297	0.14382	0.08	0.02119
SP346	V	V	--		0.05349	0.07212	0.04144	0.03269	0.05539	0.08476	0.08285	0.07627	0.03512	0.09196	0.07533	0.06454	0.0489	0.10348	0.04806	0.0654	0.07724	0.07276	0.05518	0.16322	0.07775	0.07283	0.12129	0.10392	0.11977	0.01036	0.10001	0.0521	0.02658	0.05265	0.0928	0.09974	0.07164	0.04731	0.02856	0.09653	0.03147	0.0718	0.14732	0.2009	0.20447	0.20416	0.25097	0.07822	0.02859
SP486	V	V	--		0.04671	0.04977	0.04353	0.03179	0.04662	0.08882	0.1555	0.12863	0.04039	0.06651	0.05741	0.06645	0.04238	0.07788	0.06496	0.08747	0.08763	0.08976	0.06243	0.45759	0.1023	0.08631	0.51089	0.12131	0.32714	0.01105	0.102	0.06707	0.02799	0.03709	0.06287	0.26946	0.07706	0.04369	0.02887	0.10459	0.05072	0.09995	0.16807	0.25398	1.63703	0.25608	0.36352	0.08217	0.02636
SP81	V	V	--		0.01512	0.00827	0.01556	0.00819	0.01253	0.02761	0.01675	0.01933	0.00843	0.01907	0.00933	0.0164	0.0099	0.01574	0.03142	0.0267	0.01169	0.03922	0.0305	0.0188	0.04236	0.04017	0.02819	0.07218	0.01705	0.00296	0.05874	0.03077	0.00636	0.01141	0.01187	0.01627	0.01448	0.01339	0.00565	0.08239	0.0312	0.01638	0.02236	0.02158	0.02953	0.02649	0.01743	0.04926	0.00753
SP94	V	V	--		0.00987	0.01745	0.01628	0.01212	0.01085	0.02035	0.01042	0.01013	0.01909	0.01932	0.00778	0.01689	0.01488	0.01139	0.01667	0.02428	0.01072	0.01936	0.0103	0.01509	0.01761	0.01327	0.01244	0.02777	0.01374	0.00898	0.01992	0.01341	0.01521	0.01854	0.01556	0.0097	0.02113	0.01209	0.01766	0.02074	0.01054	0.04891	0.05645	0.06078	0.0205	0.06489	0.06947	0.02022	0.01329
[truncated: 435 more columns]
